# Supplementary material for: (R)-4-Phenyl-2-[(S)-1,2,3,4-tetra­hydro­isoquinolin-3-yl]-4,5-dihydro-1,3-oxazole
Source: Acta Crystallogr Sect E Struct Rep Online. 2010 Jun 26;66(Pt 7):o1818. doi: 10.1107/S1600536810022130 (PMC3006893; doi:10.1107/S1600536810022130)
Supplement: Supplementary file 1 [file e-66-o1818-sup1.cif]

##############################################################################
###                                                                        ###
###        Electronic paper (Acta Crystallographica Section E)             ###
###                                                                        ###
##############################################################################
#                                                                            #
# This CIF contains the data in a paper accepted for publication in Acta     #
# Crystallographica Section E. It conforms to the requirements of Notes      #
# for Authors for Section E, and has been peer reviewed under the auspices   #
# of the IUCr Commission on Journals.                                        #
#                                                                            #
# Full details of the Crystallographic Information File format               #
# are given in the paper "The Crystallographic Information File (CIF):       #
# a New Standard Archive File for Crystallography" by S. R. Hall, F. H.      #
# Allen and I. D. Brown [Acta Cryst. (1991), A47, 655-685].                  #
#                                                                            #
# The current version of the core CIF dictionary is obtainable from          #
# ftp://ftp.iucr.org/pub/cif_core.dic. The current version number is 2.4.    #
#                                                                            #
# Software is freely available for graphical display of the structure(s) in  #
# this CIF.  For information consult the CIF home page http://www.iucr.org/  #
# cif/home.html                                                              #
#                                                                            #
# This file may be used for bona fide research purposes within the           #
# scientific community so long as proper attribution is given to the journal # 
# article from which it was obtained.                                        #
#                                                                            #
##############################################################################
                                             
data_I
_audit_creation_method     SHELXL-97
_chemical_name_systematic
;
(<i>R</i>)-4-Phenyl-2-[(<i>S</i>)-1,2,3,4-tetrahydroisoquinolin-3-yl]-4,5-
dihydro-1,3-oxazole
;
_chemical_name_common     ?
_chemical_formula_moiety     'C18 H18 N2 O'
_chemical_formula_sum     'C18 H18 N2 O'
_chemical_formula_iupac     'C18 H18 N2 O'
_chemical_formula_weight     278.34
_chemical_melting_point     ?
_symmetry_cell_setting     orthorhombic
_symmetry_space_group_name_H-M     'P 21 21 21'
_symmetry_space_group_name_Hall     'P 2ac 2ab'
loop_
    _symmetry_equiv_pos_as_xyz
    'x, y, z'
    '-x+1/2, -y, z+1/2'
    'x+1/2, -y+1/2, -z'
    '-x, y+1/2, -z+1/2'
_cell_length_a     5.4023(3)
_cell_length_b     10.0999(6)
_cell_length_c     26.2205(17)
_cell_angle_alpha     90.00
_cell_angle_beta     90.00
_cell_angle_gamma     90.00
_cell_volume     1430.66(15)
_cell_formula_units_Z     4
_cell_measurement_reflns_used     6634
_cell_measurement_theta_min     4.69
_cell_measurement_theta_max     69.17
_cell_measurement_temperature     173(2)
_exptl_crystal_description     needle
_exptl_crystal_colour     colourless
_exptl_crystal_size_max     0.22
_exptl_crystal_size_mid     0.21
_exptl_crystal_size_min     0.10
_exptl_crystal_density_diffrn     1.292
_exptl_crystal_density_meas     ?
_exptl_crystal_density_method     'not measured'
_exptl_crystal_F_000     592
_exptl_absorpt_coefficient_mu     0.637
_exptl_absorpt_correction_type     multi-scan
_exptl_absorpt_process_details     '(SADABS; Sheldrick, 1997)'
_exptl_absorpt_correction_T_min     0.6820
_exptl_absorpt_correction_T_max     0.7532
_exptl_special_details
;
Half sphere of data collected using <i>SAINT</i> strategy (Bruker, 2006).
Crystal to detector distance = 50 mm; combination of \f and \w scans of 0.5\%,
30 s per \%, 2 iterations.
;
_diffrn_ambient_temperature     173(2)
_diffrn_radiation_type     CuK\a
_diffrn_radiation_wavelength     1.54178
_diffrn_radiation_source     'fine-focus sealed tube'
_diffrn_radiation_monochromator     graphite
_diffrn_measurement_device_type     'Bruker Kappa DUO APEXII diffractometer'
_diffrn_measurement_method     '0.5\% \f scans and \w scans'
_diffrn_detector_area_resol_mean     n/a
_diffrn_reflns_number     6634
_diffrn_reflns_av_R_equivalents     0.0359
_diffrn_reflns_av_sigmaI/netI     0.0249
_diffrn_reflns_theta_min     4.69
_diffrn_reflns_theta_max     69.17
_diffrn_reflns_theta_full     69.17
_diffrn_measured_fraction_theta_max     0.975
_diffrn_measured_fraction_theta_full     0.974
_diffrn_reflns_limit_h_min     -6
_diffrn_reflns_limit_h_max     6
_diffrn_reflns_limit_k_min     -11
_diffrn_reflns_limit_k_max     12
_diffrn_reflns_limit_l_min     -15
_diffrn_reflns_limit_l_max     30
_diffrn_standards_number     n/a
_diffrn_standards_interval_count     n/a
_diffrn_standards_interval_time     n/a
_diffrn_standards_decay_%     n/a
_refine_special_details
;
Refinement of <i>F</i>^2^ against ALL reflections. The weighted <i>R</i>-factor
<i>wR</i> and goodness of fit <i>S</i> are based on <i>F</i>^2^, conventional
<i>R</i>-factors <i>R</i> are based on <i>F</i>, with <i>F</i> set to zero for
negative <i>F</i>^2^. The threshold expression of <i>F</i>^2^ >
\s(<i>F</i>^2^) is used only for calculating <i>R</i>-factors(gt) <i>etc</i>.
and is not relevant to the choice of reflections for refinement.
<i>R</i>-factors based on <i>F</i>^2^ are statistically about twice as large
as those based on <i>F</i>, and <i>R</i>- factors based on ALL data will be
even larger.
;
_reflns_number_total     1552
_reflns_number_gt     1479
_reflns_threshold_expression     I>2sigma(I)
_refine_ls_structure_factor_coef     Fsqd
_refine_ls_matrix_type     full
_refine_ls_R_factor_all     0.0320
_refine_ls_R_factor_gt     0.0301
_refine_ls_wR_factor_gt     0.0752
_refine_ls_wR_factor_ref     0.0764
_refine_ls_goodness_of_fit_ref     1.053
_refine_ls_restrained_S_all     1.053
_refine_ls_number_reflns     1552
_refine_ls_number_parameters     195
_refine_ls_number_restraints     1
_refine_ls_hydrogen_treatment     mixed
_refine_ls_weighting_scheme     calc
_refine_ls_weighting_details
         'calc w=1/[\s^2^(Fo^2^)+(0.0436P)^2^+0.1838P] where P=(Fo^2^+2Fc^2^)/3'
_atom_sites_solution_hydrogens     geom
_atom_sites_solution_primary     direct
_atom_sites_solution_secondary     difmap
_refine_ls_shift/su_max     0.000
_refine_ls_shift/su_mean     0.000
_refine_diff_density_max     0.141
_refine_diff_density_min     -0.122
_refine_ls_extinction_method     'SHELXL97 (Sheldrick, 2008)'
_refine_ls_extinction_coef     0.0039(5)
_refine_ls_extinction_expression
                                  'Fc^*^=kFc[1+0.001xFc^2^\l^3^/sin(2\q)]^-1/4^'
_refine_ls_abs_structure_details     ?
loop_
    _atom_type_symbol
    _atom_type_description
    _atom_type_scat_dispersion_real
    _atom_type_scat_dispersion_imag
    _atom_type_scat_source
    'C' 'C' 0.0181 0.0000
                         'International Tables Vol C Tables 4.2.6.8 and 6.1.1.4'
    'H' 'H' 0.0000 0.0000
                         'International Tables Vol C Tables 4.2.6.8 and 6.1.1.4'
    'N' 'N' 0.0311 0.0000
                         'International Tables Vol C Tables 4.2.6.8 and 6.1.1.4'
    'O' 'O' 0.0492 0.0000
                         'International Tables Vol C Tables 4.2.6.8 and 6.1.1.4'
_computing_data_collection     'SAINT (Bruker, 2006)'
_computing_cell_refinement     'DENZO-SMN (Otwinowski & Minor, 1997)'
_computing_data_reduction     'DENZO-SMN (Otwinowski & Minor, 1997)'
_computing_structure_solution     'SHELXS97 (Sheldrick, 2008)'
_computing_structure_refinement     'SHELXL97 (Sheldrick, 2008)'
_computing_molecular_graphics     'X-SEED (Barbour, 2001)'
_computing_publication_material     'SHELXL97 (Sheldrick, 2008)'
loop_
    _atom_site_type_symbol
    _atom_site_label
    _atom_site_fract_x
    _atom_site_fract_y
    _atom_site_fract_z
    _atom_site_U_iso_or_equiv
    _atom_site_adp_type
    _atom_site_calc_flag
    _atom_site_refinement_flags
    _atom_site_occupancy
    _atom_site_disorder_assembly
    _atom_site_disorder_group
    O O1 0.4184(2) 0.79986(13) 0.19408(5) 0.0306(3) Uani d . 1 . .
    N N1 0.5780(3) 1.06125(15) 0.15598(6) 0.0272(3) Uani d D 1 . .
    H H1N 0.702(3) 1.0028(18) 0.1694(7) 0.033(6) Uiso d D 1 . .
    N N2 0.0533(3) 0.90911(15) 0.19216(6) 0.0285(4) Uani d . 1 . .
    C C1 0.6813(4) 1.15005(18) 0.11756(7) 0.0324(4) Uani d . 1 . .
    H H1A 0.8214 1.1991 0.1329 0.039 Uiso calc R 1 . .
    H H1B 0.5533 1.2157 0.1080 0.039 Uiso calc R 1 . .
    C C2 0.7714(3) 1.08180(18) 0.06969(7) 0.0269(4) Uani d . 1 . .
    C C3 0.9535(4) 1.13952(18) 0.03901(7) 0.0322(4) Uani d . 1 . .
    H H3 1.0184 1.2238 0.0480 0.039 Uiso calc R 1 . .
    C C4 1.0408(4) 1.0762(2) -0.00419(7) 0.0363(5) Uani d . 1 . .
    H H4 1.1656 1.1162 -0.0245 0.044 Uiso calc R 1 . .
    C C5 0.9444(4) 0.9538(2) -0.01748(7) 0.0382(5) Uani d . 1 . .
    H H5 1.0025 0.9096 -0.0471 0.046 Uiso calc R 1 . .
    C C6 0.7634(4) 0.89605(19) 0.01249(7) 0.0356(5) Uani d . 1 . .
    H H6 0.6978 0.8123 0.0031 0.043 Uiso calc R 1 . .
    C C7 0.6755(4) 0.95876(18) 0.05633(7) 0.0285(4) Uani d . 1 . .
    C C8 0.4854(4) 0.89025(19) 0.08944(7) 0.0350(5) Uani d . 1 . .
    H H8A 0.5606 0.8097 0.1043 0.042 Uiso calc R 1 . .
    H H8B 0.3448 0.8621 0.0678 0.042 Uiso calc R 1 . .
    C C9 0.3869(3) 0.97793(18) 0.13282(7) 0.0272(4) Uani d . 1 . .
    H H9 0.2567 1.0374 0.1183 0.033 Uiso calc R 1 . .
    C C10 0.2691(3) 0.89535(18) 0.17416(7) 0.0260(4) Uani d . 1 . .
    C C11 0.2612(3) 0.72424(17) 0.22836(7) 0.0279(4) Uani d . 1 . .
    H H11A 0.3444 0.7089 0.2615 0.033 Uiso calc R 1 . .
    H H11B 0.2159 0.6378 0.2132 0.033 Uiso calc R 1 . .
    C C12 0.0312(3) 0.81315(17) 0.23493(7) 0.0258(4) Uani d . 1 . .
    H H12 -0.1226 0.7592 0.2308 0.031 Uiso calc R 1 . .
    C C13 0.0251(3) 0.88531(17) 0.28547(6) 0.0247(4) Uani d . 1 . .
    C C14 -0.1619(3) 0.86228(18) 0.32043(7) 0.0288(4) Uani d . 1 . .
    H H14 -0.2902 0.8014 0.3124 0.035 Uiso calc R 1 . .
    C C15 -0.1639(4) 0.92738(19) 0.36719(7) 0.0327(4) Uani d . 1 . .
    H H15 -0.2932 0.9106 0.3909 0.039 Uiso calc R 1 . .
    C C16 0.0209(4) 1.01606(19) 0.37932(7) 0.0329(4) Uani d . 1 . .
    H H16 0.0188 1.0608 0.4112 0.040 Uiso calc R 1 . .
    C C17 0.2105(4) 1.03964(19) 0.34458(7) 0.0330(4) Uani d . 1 . .
    H H17 0.3394 1.0999 0.3528 0.040 Uiso calc R 1 . .
    C C18 0.2114(3) 0.97527(18) 0.29802(7) 0.0290(4) Uani d . 1 . .
    H H18 0.3403 0.9925 0.2743 0.035 Uiso calc R 1 . .
loop_
    _atom_site_aniso_label
    _atom_site_aniso_U_11
    _atom_site_aniso_U_22
    _atom_site_aniso_U_33
    _atom_site_aniso_U_12
    _atom_site_aniso_U_13
    _atom_site_aniso_U_23
    O1 0.0268(6) 0.0313(6) 0.0336(7) 0.0056(6) 0.0025(5) 0.0064(5)
    N1 0.0279(7) 0.0272(7) 0.0267(7) 0.0012(7) 0.0002(6) -0.0021(6)
    N2 0.0249(7) 0.0349(8) 0.0257(7) 0.0035(7) -0.0025(6) 0.0027(7)
    C1 0.0363(11) 0.0260(8) 0.0349(10) -0.0015(8) 0.0026(8) -0.0034(8)
    C2 0.0281(9) 0.0266(8) 0.0260(8) 0.0031(8) -0.0035(7) 0.0029(7)
    C3 0.0335(10) 0.0292(9) 0.0338(10) -0.0020(8) -0.0014(8) 0.0045(8)
    C4 0.0385(10) 0.0396(10) 0.0309(9) 0.0013(10) 0.0044(8) 0.0087(8)
    C5 0.0493(12) 0.0387(10) 0.0267(9) 0.0046(10) 0.0070(9) 0.0009(8)
    C6 0.0488(12) 0.0302(9) 0.0279(9) -0.0025(9) 0.0006(8) -0.0024(7)
    C7 0.0326(9) 0.0291(9) 0.0237(8) 0.0016(8) -0.0018(7) 0.0029(7)
    C8 0.0437(12) 0.0335(9) 0.0277(9) -0.0099(9) 0.0030(8) -0.0035(8)
    C9 0.0253(9) 0.0310(9) 0.0252(9) 0.0017(8) -0.0027(7) 0.0016(7)
    C10 0.0260(9) 0.0272(8) 0.0247(8) 0.0024(8) -0.0050(7) -0.0001(7)
    C11 0.0297(9) 0.0262(8) 0.0278(9) 0.0022(8) 0.0005(7) 0.0006(7)
    C12 0.0227(8) 0.0284(8) 0.0262(8) 0.0007(7) -0.0006(7) -0.0002(8)
    C13 0.0232(8) 0.0245(8) 0.0264(8) 0.0045(7) -0.0024(7) 0.0029(7)
    C14 0.0254(9) 0.0281(9) 0.0329(10) -0.0005(8) 0.0017(8) 0.0027(7)
    C15 0.0311(10) 0.0358(10) 0.0313(9) 0.0013(9) 0.0059(8) 0.0021(8)
    C16 0.0360(11) 0.0361(9) 0.0267(8) 0.0044(9) -0.0025(8) -0.0049(8)
    C17 0.0320(9) 0.0301(9) 0.0368(10) -0.0044(8) -0.0050(8) -0.0035(8)
    C18 0.0244(9) 0.0310(9) 0.0316(9) -0.0010(8) 0.0011(7) 0.0030(8)
_geom_special_details
;
All e.s.d.'s (except the e.s.d. in the dihedral angle between two l.s. planes)
are estimated using the full covariance matrix. The cell e.s.d.'s are taken
into account individually in the estimation of e.s.d.'s in distances, angles
and torsion angles; correlations between e.s.d.'s in cell parameters are only
used when they are defined by crystal symmetry. An approximate (isotropic)
treatment of cell e.s.d.'s is used for estimating e.s.d.'s involving l.s.
planes.
;
loop_
    _geom_bond_atom_site_label_1
    _geom_bond_atom_site_label_2
    _geom_bond_site_symmetry_2
    _geom_bond_distance
    _geom_bond_publ_flag
    O1 C10 . 1.362(2) ?
    O1 C11 . 1.454(2) ?
    N1 C1 . 1.460(2) ?
    N1 C9 . 1.464(2) ?
    N1 H1N . 0.960(10) ?
    N2 C10 . 1.265(2) ?
    N2 C12 . 1.487(2) ?
    C1 C2 . 1.513(2) ?
    C1 H1A . 0.9900 ?
    C1 H1B . 0.9900 ?
    C2 C7 . 1.391(3) ?
    C2 C3 . 1.398(3) ?
    C3 C4 . 1.384(3) ?
    C3 H3 . 0.9500 ?
    C4 C5 . 1.386(3) ?
    C4 H4 . 0.9500 ?
    C5 C6 . 1.383(3) ?
    C5 H5 . 0.9500 ?
    C6 C7 . 1.396(3) ?
    C6 H6 . 0.9500 ?
    C7 C8 . 1.512(3) ?
    C8 C9 . 1.537(2) ?
    C8 H8A . 0.9900 ?
    C8 H8B . 0.9900 ?
    C9 C10 . 1.508(2) ?
    C9 H9 . 1.0000 ?
    C11 C12 . 1.542(3) ?
    C11 H11A . 0.9900 ?
    C11 H11B . 0.9900 ?
    C12 C13 . 1.513(2) ?
    C12 H12 . 1.0000 ?
    C13 C14 . 1.384(2) ?
    C13 C18 . 1.395(3) ?
    C14 C15 . 1.391(3) ?
    C14 H14 . 0.9500 ?
    C15 C16 . 1.378(3) ?
    C15 H15 . 0.9500 ?
    C16 C17 . 1.391(3) ?
    C16 H16 . 0.9500 ?
    C17 C18 . 1.383(3) ?
    C17 H17 . 0.9500 ?
    C18 H18 . 0.9500 ?
loop_
    _geom_angle_atom_site_label_1
    _geom_angle_atom_site_label_2
    _geom_angle_atom_site_label_3
    _geom_angle_site_symmetry_1
    _geom_angle_site_symmetry_3
    _geom_angle
    _geom_angle_publ_flag
    C10 O1 C11 . . 105.26(13) ?
    C1 N1 C9 . . 109.66(14) ?
    C1 N1 H1N . . 111.3(13) ?
    C9 N1 H1N . . 106.9(13) ?
    C10 N2 C12 . . 106.47(15) ?
    N1 C1 C2 . . 114.56(14) ?
    N1 C1 H1A . . 108.6 ?
    C2 C1 H1A . . 108.6 ?
    N1 C1 H1B . . 108.6 ?
    C2 C1 H1B . . 108.6 ?
    H1A C1 H1B . . 107.6 ?
    C7 C2 C3 . . 119.32(17) ?
    C7 C2 C1 . . 119.75(16) ?
    C3 C2 C1 . . 120.92(17) ?
    C4 C3 C2 . . 121.21(18) ?
    C4 C3 H3 . . 119.4 ?
    C2 C3 H3 . . 119.4 ?
    C3 C4 C5 . . 119.33(19) ?
    C3 C4 H4 . . 120.3 ?
    C5 C4 H4 . . 120.3 ?
    C6 C5 C4 . . 119.93(19) ?
    C6 C5 H5 . . 120.0 ?
    C4 C5 H5 . . 120.0 ?
    C5 C6 C7 . . 121.13(19) ?
    C5 C6 H6 . . 119.4 ?
    C7 C6 H6 . . 119.4 ?
    C2 C7 C6 . . 119.08(18) ?
    C2 C7 C8 . . 121.13(16) ?
    C6 C7 C8 . . 119.76(17) ?
    C7 C8 C9 . . 113.36(15) ?
    C7 C8 H8A . . 108.9 ?
    C9 C8 H8A . . 108.9 ?
    C7 C8 H8B . . 108.9 ?
    C9 C8 H8B . . 108.9 ?
    H8A C8 H8B . . 107.7 ?
    N1 C9 C10 . . 108.50(14) ?
    N1 C9 C8 . . 113.21(15) ?
    C10 C9 C8 . . 111.06(15) ?
    N1 C9 H9 . . 108.0 ?
    C10 C9 H9 . . 108.0 ?
    C8 C9 H9 . . 108.0 ?
    N2 C10 O1 . . 118.72(17) ?
    N2 C10 C9 . . 126.58(17) ?
    O1 C10 C9 . . 114.67(15) ?
    O1 C11 C12 . . 103.52(14) ?
    O1 C11 H11A . . 111.1 ?
    C12 C11 H11A . . 111.1 ?
    O1 C11 H11B . . 111.1 ?
    C12 C11 H11B . . 111.1 ?
    H11A C11 H11B . . 109.0 ?
    N2 C12 C13 . . 110.39(13) ?
    N2 C12 C11 . . 103.33(14) ?
    C13 C12 C11 . . 113.32(14) ?
    N2 C12 H12 . . 109.9 ?
    C13 C12 H12 . . 109.9 ?
    C11 C12 H12 . . 109.9 ?
    C14 C13 C18 . . 118.68(17) ?
    C14 C13 C12 . . 121.02(16) ?
    C18 C13 C12 . . 120.29(15) ?
    C13 C14 C15 . . 120.66(17) ?
    C13 C14 H14 . . 119.7 ?
    C15 C14 H14 . . 119.7 ?
    C16 C15 C14 . . 120.32(18) ?
    C16 C15 H15 . . 119.8 ?
    C14 C15 H15 . . 119.8 ?
    C15 C16 C17 . . 119.57(17) ?
    C15 C16 H16 . . 120.2 ?
    C17 C16 H16 . . 120.2 ?
    C18 C17 C16 . . 119.98(18) ?
    C18 C17 H17 . . 120.0 ?
    C16 C17 H17 . . 120.0 ?
    C17 C18 C13 . . 120.78(17) ?
    C17 C18 H18 . . 119.6 ?
    C13 C18 H18 . . 119.6 ?
loop_
    _geom_torsion_atom_site_label_1
    _geom_torsion_atom_site_label_2
    _geom_torsion_atom_site_label_3
    _geom_torsion_atom_site_label_4
    _geom_torsion_site_symmetry_1
    _geom_torsion_site_symmetry_2
    _geom_torsion_site_symmetry_3
    _geom_torsion_site_symmetry_4
    _geom_torsion
    _geom_torsion_publ_flag
    C9 N1 C1 C2 . . . . -52.7(2) ?
    N1 C1 C2 C7 . . . . 23.6(3) ?
    N1 C1 C2 C3 . . . . -155.27(17) ?
    C7 C2 C3 C4 . . . . -0.4(3) ?
    C1 C2 C3 C4 . . . . 178.49(18) ?
    C2 C3 C4 C5 . . . . 0.5(3) ?
    C3 C4 C5 C6 . . . . -0.3(3) ?
    C4 C5 C6 C7 . . . . -0.2(3) ?
    C3 C2 C7 C6 . . . . -0.1(3) ?
    C1 C2 C7 C6 . . . . -178.97(17) ?
    C3 C2 C7 C8 . . . . 177.66(17) ?
    C1 C2 C7 C8 . . . . -1.2(3) ?
    C5 C6 C7 C2 . . . . 0.4(3) ?
    C5 C6 C7 C8 . . . . -177.41(18) ?
    C2 C7 C8 C9 . . . . 8.5(3) ?
    C6 C7 C8 C9 . . . . -173.72(17) ?
    C1 N1 C9 C10 . . . . -175.40(15) ?
    C1 N1 C9 C8 . . . . 60.83(19) ?
    C7 C8 C9 N1 . . . . -38.5(2) ?
    C7 C8 C9 C10 . . . . -160.89(15) ?
    C12 N2 C10 O1 . . . . 3.0(2) ?
    C12 N2 C10 C9 . . . . -174.98(16) ?
    C11 O1 C10 N2 . . . . 8.0(2) ?
    C11 O1 C10 C9 . . . . -173.78(14) ?
    N1 C9 C10 N2 . . . . 108.6(2) ?
    C8 C9 C10 N2 . . . . -126.4(2) ?
    N1 C9 C10 O1 . . . . -69.47(19) ?
    C8 C9 C10 O1 . . . . 55.6(2) ?
    C10 O1 C11 C12 . . . . -14.48(17) ?
    C10 N2 C12 C13 . . . . 109.57(16) ?
    C10 N2 C12 C11 . . . . -11.91(18) ?
    O1 C11 C12 N2 . . . . 15.96(17) ?
    O1 C11 C12 C13 . . . . -103.52(16) ?
    N2 C12 C13 C14 . . . . 127.42(17) ?
    C11 C12 C13 C14 . . . . -117.22(18) ?
    N2 C12 C13 C18 . . . . -53.6(2) ?
    C11 C12 C13 C18 . . . . 61.8(2) ?
    C18 C13 C14 C15 . . . . -0.1(3) ?
    C12 C13 C14 C15 . . . . 178.90(16) ?
    C13 C14 C15 C16 . . . . 0.1(3) ?
    C14 C15 C16 C17 . . . . -0.3(3) ?
    C15 C16 C17 C18 . . . . 0.7(3) ?
    C16 C17 C18 C13 . . . . -0.7(3) ?
    C14 C13 C18 C17 . . . . 0.4(3) ?
    C12 C13 C18 C17 . . . . -178.58(17) ?
loop_
    _geom_hbond_atom_site_label_D
    _geom_hbond_atom_site_label_H
    _geom_hbond_atom_site_label_A
    _geom_hbond_site_symmetry_A
    _geom_hbond_distance_DH
    _geom_hbond_distance_HA
    _geom_hbond_distance_DA
    _geom_hbond_angle_DHA
    N1 H1N N2 1_655 0.960(10) 2.203(11) 3.139(2) 164.8(18)
data_global
_journal_date_recd_electronic     2010-05-27
_journal_date_accepted     2010-06-09
_journal_name_full     'Acta Crystallographica, Section E'
_journal_year     2010
_journal_volume     66
_journal_issue      7
_journal_page_first     o1818
_journal_page_last     o1818
_journal_paper_category     QO
_journal_coeditor_code     HG2694
_publ_contact_author_name     'Sai K. Chakka'
_publ_contact_author_address
;
School of Chemistry, University of KwaZulu-Natal, Durban, South Africa
;
_publ_contact_author_email     'maguireg@ukzn.ac.za'
_publ_contact_author_fax     '27 31 2603091'
_publ_contact_author_phone     '27 31 2601113'
_publ_section_title
;\
(<i>R</i>)-4-Phenyl-2-[(<i>S</i>)-1,2,3,4-tetrahydroisoquinolin-3-yl]-4,5-\
dihydro-1,3-oxazole
;
loop_
    _publ_author_name
    _publ_author_footnote
    _publ_author_address
    'Chakka, Sai K.' .
;
School of Chemistry, University of KwaZulu-Natal, Durban, South Africa
;
    'Govender, Thavendran' .
;
School of Pharmacy and Pharmacology, University of KwaZulu-Natal, Durban,
South Africa
;
    'Kruger, Hendrik G.' .
;
School of Chemistry, University of KwaZulu-Natal, Durban, South Africa
;
    'Maguire, Glenn E. M.' .
;
School of Chemistry, University of KwaZulu-Natal, Durban, South Africa
;
