# Supplementary material for: (R)-4-Phenyl-2-[(S)-1,2,3,4-tetra­hydro­isoquinolin-3-yl]-4,5-dihydro-1,3-oxazole
Source: Acta Crystallogr Sect E Struct Rep Online. 2010 Jun 26;66(Pt 7):o1818. doi: 10.1107/S1600536810022130 (PMC3006893; doi:10.1107/S1600536810022130)
Supplement: Supplementary file 2 [file e-66-o1818-Isup2.hkl]

# 
# h,k,l, Fc-squared, Fo-squared, sigma(Fo-squared) and status flag 
# 
data_I
_shelx_title ' sai367 in P2(1)2(1)2(1)' 
_shelx_refln_list_code          4 
_shelx_F_calc_maximum      111.59 
_exptl_crystal_F_000       592.00 
_reflns_d_resolution_high  0.8248 
 
loop_ 
 _symmetry_equiv_pos_as_xyz 
 'x, y, z' 
 '-x+1/2, -y, z+1/2' 
 'x+1/2, -y+1/2, -z' 
 '-x, y+1/2, -z+1/2' 
 
_cell_length_a     5.4023 
_cell_length_b    10.0999 
_cell_length_c    26.2205 
_cell_angle_alpha  90.000 
_cell_angle_beta   90.000 
_cell_angle_gamma  90.000 
 
_shelx_F_squared_multiplier     1.000 
 
loop_ 
 _refln_index_h 
 _refln_index_k 
 _refln_index_l 
 _refln_F_squared_calc 
 _refln_F_squared_meas 
 _refln_F_squared_sigma 
 _refln_observed_status 
   2   0   0       59.39       76.73      4.04 o 
   4   0   0     1109.57     1069.36     26.60 o 
   6   0   0       10.30       15.73      3.00 o 
   1   1   0      424.81      394.86      8.56 o 
   2   1   0     1462.08     1413.19     14.55 o 
   3   1   0      169.38      163.59      5.20 o 
   4   1   0       86.99       84.79      4.05 o 
   5   1   0      250.55      259.22     11.92 o 
   6   1   0       20.99       22.11      2.26 o 
   0   2   0    12452.15    13022.50    199.11 o 
   1   2   0      205.10      234.90      4.58 o 
   2   2   0       39.82       46.48      3.62 o 
   3   2   0       51.54       51.44      5.07 o 
   4   2   0       34.61       43.14      3.32 o 
   5   2   0        0.98        1.94      2.07 o 
   6   2   0        4.42        6.29      1.51 o 
   1   3   0     1938.67     1955.28     24.08 o 
   2   3   0      253.15      276.87      9.23 o 
   3   3   0      599.99      653.21     17.57 o 
   4   3   0       16.09       18.79      3.04 o 
   5   3   0       46.26       43.06      3.95 o 
   6   3   0        3.76        4.43      1.50 o 
   0   4   0     1252.10     1242.60     23.74 o 
   1   4   0      273.68      241.18      8.41 o 
   2   4   0       89.77      108.31      6.01 o 
   3   4   0       52.31       46.94      3.20 o 
   4   4   0      130.48      129.58      6.88 o 
   5   4   0      311.90      310.83     13.16 o 
   1   5   0      409.56      448.60     13.29 o 
   2   5   0      201.31      215.47      9.43 o 
   3   5   0       19.46       25.94      3.29 o 
   4   5   0      716.51      697.65     23.66 o 
   5   5   0       15.55       17.14      2.01 o 
   1   6   0       58.21       62.21      6.42 o 
   2   6   0       24.51       28.15      4.45 o 
   3   6   0      217.65      221.69     10.31 o 
   4   6   0      106.53      109.49      3.81 o 
   5   6   0        0.09        1.14      1.46 o 
   1   7   0       83.23       83.63      4.65 o 
   2   7   0       92.38       96.49      7.25 o 
   3   7   0      192.96      182.90      4.82 o 
   4   7   0      262.96      265.74      4.88 o 
   5   7   0        0.12        1.05      1.12 o 
   0   8   0       33.81       30.94      5.17 o 
   1   8   0       18.38       19.83      3.06 o 
   2   8   0       33.54       35.54      2.35 o 
   3   8   0       12.94       10.37      1.50 o 
   4   8   0       54.68       57.43      2.64 o 
   1   9   0       59.77       65.53      3.08 o 
   2   9   0        3.87        2.84      1.03 o 
   3   9   0      212.23      219.25      3.63 o 
   4   9   0       10.35       14.36      1.94 o 
   0  10   0       44.46       48.47      2.72 o 
   1  10   0       97.56       99.69      2.67 o 
   2  10   0       45.84       48.26      2.27 o 
   3  10   0        3.04        3.82      3.10 o 
   1  11   0       86.53      104.17      3.30 o 
   2  11   0        5.56        4.88      1.52 o 
   0  12   0       73.84       74.03      3.73 o 
   2   0   1       17.65       16.46      1.43 o 
   3   0   1      249.01      241.35      8.35 o 
   4   0   1      113.49      116.08      7.42 o 
   5   0   1      474.92      482.20     17.03 o 
   6   0   1       39.42       45.29      2.30 o 
   0   1   1       19.84       15.71      1.66 o 
   1   1   1     3107.18     2982.70     47.85 o 
   2   1   1       83.23       97.71      2.30 o 
   3   1   1      865.44      911.44     14.68 o 
   4   1   1      110.61      104.04      3.04 o 
   5   1   1      567.46      557.27     23.68 o 
   6   1   1      223.56      226.88      3.59 o 
   0   2   1     6319.71     6401.98     70.17 o 
   1   2   1     1409.13     1452.49     12.68 o 
   2   2   1      740.27      757.74     12.63 o 
   3   2   1       88.10       93.52      4.97 o 
   4   2   1       28.53       23.69      2.02 o 
   5   2   1       84.59       83.18      4.85 o 
   6   2   1       29.54       32.13      1.97 o 
   0   3   1       15.35       13.75      1.53 o 
   1   3   1      142.80      143.24      2.71 o 
   2   3   1      228.53      194.66      7.57 o 
   3   3   1      132.64      141.64      5.38 o 
   4   3   1       50.63       54.73      2.87 o 
   5   3   1      157.75      158.87      4.79 o 
   6   3   1       12.78       10.57      1.01 o 
   0   4   1       26.42       22.86      2.23 o 
   1   4   1      486.34      490.77      7.30 o 
   2   4   1      732.33      719.27     19.84 o 
   3   4   1       54.41       56.21      2.65 o 
   4   4   1        4.47        7.11      1.25 o 
   5   4   1       58.97       55.89      2.16 o 
   0   5   1      539.78      560.47     11.18 o 
   1   5   1      305.27      345.23      8.11 o 
   2   5   1       36.22       31.69      3.26 o 
   3   5   1       20.36       18.50      1.99 o 
   4   5   1      463.41      458.28     10.73 o 
   5   5   1        2.96        3.42      1.08 o 
   0   6   1      174.72      165.07      8.08 o 
   1   6   1       20.86       26.14      7.92 o 
   2   6   1       77.67       73.51      3.86 o 
   3   6   1       25.13       25.76      2.46 o 
   4   6   1      330.02      321.16      4.73 o 
   5   6   1       25.84       25.55      1.55 o 
   0   7   1       83.55      100.89      5.05 o 
   1   7   1       41.58       40.16      2.66 o 
   2   7   1       43.61       39.21      3.80 o 
   3   7   1      116.27      108.94      2.73 o 
   4   7   1       57.02       55.05      1.82 o 
   5   7   1       68.40       60.49      2.91 o 
   0   8   1      161.31      176.06     17.97 o 
   1   8   1       83.85       91.05      3.22 o 
   2   8   1      232.11      210.83      3.56 o 
   3   8   1       13.67       16.29      1.19 o 
   4   8   1       33.78       30.87      1.20 o 
   0   9   1       30.26       24.39      1.84 o 
   1   9   1       48.74       41.47      1.71 o 
   2   9   1       44.69       39.50      1.42 o 
   3   9   1      190.69      193.05      3.42 o 
   4   9   1        0.67        1.90      1.01 o 
   0  10   1        7.37        6.55      1.11 o 
   1  10   1       36.11       37.63      1.31 o 
   2  10   1       35.82       34.17      1.71 o 
   3  10   1       80.12       78.59      2.54 o 
   0  11   1      475.29      497.27      6.58 o 
   1  11   1       41.07       47.42      1.78 o 
   2  11   1        1.26        2.35      0.92 o 
   1   0   2      157.20      138.32      3.84 o 
   2   0   2       93.01       74.96      2.37 o 
   3   0   2      300.25      323.65      7.40 o 
   4   0   2        0.11        1.77      1.57 o 
   5   0   2       36.34       46.98      6.42 o 
   6   0   2       15.76       14.70      1.81 o 
   0   1   2     2175.09     2222.51     34.89 o 
   1   1   2     5475.14     5580.16     87.04 o 
   2   1   2      285.32      282.42      3.99 o 
   3   1   2       48.76       56.12      5.10 o 
   4   1   2       88.99       80.56      3.67 o 
   5   1   2      222.67      231.72      7.10 o 
   6   1   2      161.61      162.51      3.30 o 
   0   2   2     3311.06     3143.10     35.38 o 
   1   2   2     6034.36     6259.62     48.93 o 
   2   2   2      112.07      118.10      3.18 o 
   3   2   2      308.95      343.33     14.37 o 
   4   2   2       60.56       57.56      2.83 o 
   5   2   2      205.70      200.06      4.47 o 
   6   2   2        4.12        4.67      1.19 o 
   0   3   2     2300.54     2192.11     26.12 o 
   1   3   2      313.72      339.35      5.32 o 
   2   3   2      296.55      265.05      8.93 o 
   3   3   2      623.33      653.94     17.47 o 
   4   3   2      551.01      545.48      7.92 o 
   5   3   2      254.82      243.57      5.28 o 
   6   3   2       29.78       31.80      2.53 o 
   0   4   2      626.41      577.90      9.39 o 
   1   4   2      396.04      384.54      9.78 o 
   2   4   2      498.06      519.18     14.55 o 
   3   4   2       75.73       75.49      3.68 o 
   4   4   2      127.66      122.89      2.74 o 
   5   4   2       10.84        9.31      1.36 o 
   6   4   2       65.87       74.85      3.93 o 
   0   5   2      146.92      152.11      7.05 o 
   1   5   2      275.23      270.79     10.74 o 
   2   5   2       18.24       26.39      4.24 o 
   3   5   2      705.09      664.71     13.72 o 
   4   5   2      553.36      566.58     10.01 o 
   5   5   2       46.47       47.11      1.74 o 
   0   6   2      176.56      190.25      8.91 o 
   1   6   2      394.12      411.09      9.76 o 
   2   6   2       40.03       44.18      3.41 o 
   3   6   2      154.00      156.40      4.24 o 
   4   6   2      170.81      175.57      3.68 o 
   5   6   2       27.29       27.77      1.83 o 
   0   7   2      134.00      144.23      5.97 o 
   1   7   2       39.86       44.91      2.81 o 
   2   7   2      115.87      110.26      3.68 o 
   3   7   2       40.09       39.37      1.75 o 
   4   7   2       24.86       22.83      1.25 o 
   5   7   2      112.16      119.77      2.49 o 
   0   8   2        0.99        2.26      1.41 o 
   1   8   2       58.84       53.62      2.04 o 
   2   8   2       78.17       74.37      2.93 o 
   3   8   2      105.97      100.89      2.05 o 
   4   8   2       10.10       11.67      0.93 o 
   0   9   2        1.53        2.80      1.13 o 
   1   9   2        7.34        5.11      0.98 o 
   2   9   2       24.92       28.99      1.26 o 
   3   9   2        8.34        7.44      0.81 o 
   4   9   2       20.64       20.61      1.32 o 
   0  10   2      144.07      143.18      3.08 o 
   1  10   2      120.42      121.48      2.64 o 
   2  10   2      134.10      141.17      2.55 o 
   3  10   2       23.36       24.99      1.32 o 
   0  11   2       34.19       33.55      1.97 o 
   1  11   2      117.62      117.49      2.16 o 
   2  11   2       19.52       20.28      1.22 o 
   0  12   2       18.23       26.49      3.62 o 
   1   0   3     3196.44     2991.40     41.92 o 
   2   0   3       94.58       92.06      2.54 o 
   3   0   3       24.66       20.66      2.44 o 
   4   0   3       45.54       56.05      4.50 o 
   5   0   3       37.24       36.06      5.43 o 
   6   0   3        4.97        5.90      2.28 o 
   0   1   3      367.21      354.66      7.32 o 
   1   1   3    11213.84    12214.67    187.23 o 
   2   1   3      781.74      795.71     21.66 o 
   3   1   3      125.91      133.57      3.96 o 
   4   1   3       86.87       94.05      4.14 o 
   5   1   3      165.10      158.39      3.97 o 
   6   1   3      126.93      130.81      6.32 o 
   0   2   3     3476.39     3317.96     37.36 o 
   1   2   3     8904.24     8717.99    163.96 o 
   2   2   3      399.80      386.32      6.05 o 
   3   2   3      259.80      265.73      7.81 o 
   4   2   3      348.24      331.29      6.25 o 
   5   2   3       54.56       53.61      2.63 o 
   6   2   3       20.37       19.99      1.57 o 
   0   3   3      645.95      649.93      9.51 o 
   1   3   3       60.26       61.89      2.27 o 
   2   3   3       38.14       40.60      2.35 o 
   3   3   3       18.47       12.73      3.21 o 
   4   3   3      190.95      197.16      4.56 o 
   5   3   3       58.82       60.09      2.85 o 
   6   3   3       61.94       65.94      4.07 o 
   0   4   3      133.40      118.76      5.80 o 
   1   4   3     1467.56     1495.10     19.67 o 
   2   4   3     1223.63     1318.94     66.43 o 
   3   4   3      267.43      277.74      5.67 o 
   4   4   3      165.99      162.31      2.79 o 
   5   4   3      125.01      124.80      2.89 o 
   6   4   3       72.04       72.37      4.04 o 
   0   5   3        4.24        0.93      2.38 o 
   1   5   3      591.56      573.98      9.19 o 
   2   5   3      244.46      229.33      9.95 o 
   3   5   3       80.36       83.59      3.77 o 
   4   5   3       40.97       40.70      2.33 o 
   5   5   3      105.80      110.05      3.00 o 
   0   6   3        0.01        4.76      3.00 o 
   1   6   3       67.78       70.81      6.73 o 
   2   6   3      267.74      254.65      6.50 o 
   3   6   3     1158.55     1087.95     10.77 o 
   4   6   3       41.89       40.06      2.09 o 
   5   6   3       57.81       59.20      1.68 o 
   0   7   3       21.50       20.72      3.67 o 
   1   7   3       36.66       39.35      2.63 o 
   2   7   3       11.80       11.94      1.28 o 
   3   7   3       10.23       11.19      1.13 o 
   4   7   3       77.71       76.81      2.11 o 
   5   7   3       47.76       47.51      4.51 o 
   0   8   3       46.65       44.81      2.57 o 
   1   8   3        3.90        3.71      0.85 o 
   2   8   3       10.74        7.75      0.98 o 
   3   8   3       29.35       28.29      1.50 o 
   4   8   3       57.91       58.39      2.60 o 
   0   9   3      134.76      137.82      4.35 o 
   1   9   3        9.87        7.59      1.09 o 
   2   9   3       36.56       38.71      1.57 o 
   3   9   3      163.99      151.88      2.54 o 
   4   9   3        4.00        5.38      0.97 o 
   0  10   3       30.07       26.69      2.48 o 
   1  10   3        7.42        6.73      1.18 o 
   2  10   3      119.97      118.53      2.87 o 
   3  10   3      139.97      146.01      2.71 o 
   0  11   3       82.90       94.72      3.73 o 
   1  11   3      131.50      135.01      2.27 o 
   2  11   3       37.80       40.49      1.78 o 
   0  12   3       10.23       12.21      2.90 o 
   0   0   4       38.92       45.29      1.57 o 
   1   0   4     5115.11     4994.78     51.06 o 
   2   0   4      427.20      451.90      7.41 o 
   3   0   4       19.98       13.90      2.06 o 
   4   0   4      415.06      429.92     10.89 o 
   5   0   4       42.42       40.38      3.42 o 
   0   1   4     2477.08     2292.35     38.21 o 
   1   1   4      160.66      156.76      5.58 o 
   2   1   4     2457.51     2497.59     51.87 o 
   3   1   4      318.36      336.23      6.50 o 
   4   1   4       96.11       91.21      3.67 o 
   5   1   4       27.34       24.43      1.63 o 
   6   1   4      150.53      161.40      7.15 o 
   0   2   4     4380.06     4328.20     48.18 o 
   1   2   4      678.82      603.90     26.70 o 
   2   2   4      135.86      131.37      5.00 o 
   3   2   4      427.99      435.14      7.80 o 
   4   2   4       45.84       47.50      2.59 o 
   5   2   4      110.51      108.73      2.90 o 
   6   2   4       27.90       24.53      3.42 o 
   0   3   4        6.97       10.74      1.41 o 
   1   3   4     1713.17     1698.12     32.75 o 
   2   3   4      977.55     1013.96     25.56 o 
   3   3   4      295.45      294.55     10.79 o 
   4   3   4       44.29       46.60      2.56 o 
   5   3   4       27.99       31.09      1.67 o 
   6   3   4       25.31       29.15      2.54 o 
   0   4   4      109.75      104.11      5.59 o 
   1   4   4     1117.07     1063.28     38.74 o 
   2   4   4      494.72      534.93     14.37 o 
   3   4   4      125.06      120.91      3.80 o 
   4   4   4      170.40      153.94      3.33 o 
   5   4   4       28.60       27.74      1.76 o 
   6   4   4        8.28        6.10      2.07 o 
   0   5   4      135.76      134.68      6.94 o 
   1   5   4      232.12      247.85      5.40 o 
   2   5   4      337.07      361.14     28.22 o 
   3   5   4      196.72      202.21      5.02 o 
   4   5   4       23.92       27.96      1.59 o 
   5   5   4        6.42        6.60      1.01 o 
   0   6   4      120.97      123.55      5.13 o 
   1   6   4      263.88      283.52     12.29 o 
   2   6   4      456.32      435.92      8.99 o 
   3   6   4      370.09      373.16      4.91 o 
   4   6   4       12.07       10.79      1.22 o 
   5   6   4       33.62       33.31      2.02 o 
   0   7   4      676.58      635.85     10.83 o 
   1   7   4        6.86        6.82      1.49 o 
   2   7   4      465.75      443.65      8.56 o 
   3   7   4      332.90      309.22      3.67 o 
   4   7   4       50.63       45.87      1.87 o 
   5   7   4       29.87       33.51      1.45 o 
   0   8   4        7.04        8.04      1.38 o 
   1   8   4       29.04       30.59      1.30 o 
   2   8   4      144.94      142.23      3.54 o 
   3   8   4        6.98        5.17      0.91 o 
   4   8   4       29.01       31.25      1.82 o 
   0   9   4        6.85        5.86      1.14 o 
   1   9   4      146.80      139.85      2.48 o 
   2   9   4      170.36      172.59      3.14 o 
   3   9   4       10.93       11.53      1.13 o 
   4   9   4       17.55       17.67      1.46 o 
   0  10   4       57.73       73.03      4.09 o 
   1  10   4      181.14      188.77      3.75 o 
   2  10   4       44.57       45.23      1.94 o 
   3  10   4        3.06        3.99      0.78 o 
   0  11   4      225.48      221.42      4.61 o 
   1  11   4       53.38       53.66      1.56 o 
   2  11   4        0.72       -0.69      0.95 o 
   0  12   4       16.53       13.76      2.90 o 
   1   0   5      589.38      526.47      7.56 o 
   2   0   5       96.17       92.41      3.57 o 
   3   0   5      377.94      389.70      8.06 o 
   4   0   5      138.75      150.27      6.41 o 
   5   0   5      102.57      102.25      4.18 o 
   0   1   5     2724.81     2546.68     30.04 o 
   1   1   5     4518.86     4408.35     40.22 o 
   2   1   5      740.05      812.85      9.65 o 
   3   1   5      533.64      571.82      7.50 o 
   4   1   5       95.62       88.05      3.79 o 
   5   1   5       39.63       45.60      2.77 o 
   6   1   5      175.79      189.33      6.37 o 
   0   2   5       37.34       35.92      3.00 o 
   1   2   5     1222.31     1191.55     19.72 o 
   2   2   5      518.66      527.63      6.64 o 
   3   2   5      293.08      315.73      6.61 o 
   4   2   5      297.42      276.31      6.32 o 
   5   2   5      137.66      141.03      3.27 o 
   6   2   5       16.91       16.27      1.91 o 
   0   3   5      344.09      368.79      9.77 o 
   1   3   5      500.35      514.32      7.12 o 
   2   3   5     1328.25     1443.06     31.40 o 
   3   3   5       21.62       30.48      2.60 o 
   4   3   5        5.78        3.84      1.20 o 
   5   3   5       85.11       86.91      2.63 o 
   6   3   5       48.62       43.51      2.36 o 
   0   4   5      112.62      120.89      5.90 o 
   1   4   5      506.30      521.30     11.27 o 
   2   4   5       80.40       78.73      3.25 o 
   3   4   5      258.25      255.76      5.51 o 
   4   4   5        0.84        0.58      1.00 o 
   5   4   5      189.98      199.49      3.33 o 
   6   4   5       10.12       11.69      2.28 o 
   0   5   5       34.26       40.88      4.55 o 
   1   5   5      255.99      221.26     12.65 o 
   2   5   5      119.92      122.83      9.48 o 
   3   5   5      554.07      531.46      6.46 o 
   4   5   5       79.40       82.07      2.98 o 
   5   5   5       22.52       21.27      1.33 o 
   0   6   5      255.09      260.83      7.31 o 
   1   6   5       69.35       61.52      4.34 o 
   2   6   5       29.02       27.85      2.71 o 
   3   6   5       33.28       27.87      1.40 o 
   4   6   5       46.19       42.93      1.86 o 
   5   6   5        0.49       -0.42      0.93 o 
   0   7   5       10.12       10.08      2.47 o 
   1   7   5        8.84       10.86      1.72 o 
   2   7   5      591.76      594.79      7.31 o 
   3   7   5       37.06       37.95      2.05 o 
   4   7   5       11.18       11.93      1.09 o 
   5   7   5       61.99       65.52      2.53 o 
   0   8   5      271.53      274.59      5.92 o 
   1   8   5        6.51        5.40      0.74 o 
   2   8   5      348.94      341.03      3.94 o 
   3   8   5      105.22      108.81      2.36 o 
   4   8   5       61.02       61.63      2.59 o 
   0   9   5      612.13      614.83      9.25 o 
   1   9   5       14.83       14.07      1.32 o 
   2   9   5       10.18        6.20      1.15 o 
   3   9   5       13.58       13.58      1.16 o 
   4   9   5        4.56        4.74      1.43 o 
   0  10   5        3.94        4.81      1.63 o 
   1  10   5        4.99        3.72      1.11 o 
   2  10   5       34.78       38.04      1.62 o 
   3  10   5       43.84       40.52      1.62 o 
   0  11   5       31.47       30.49      2.86 o 
   1  11   5       30.37       33.06      1.96 o 
   2  11   5        2.13        0.63      1.06 o 
   0  12   5       27.48       26.18      3.42 o 
   0   0   6     5557.40     5382.41     90.75 o 
   1   0   6       18.06       25.80      2.17 o 
   2   0   6       83.05       88.00      2.98 o 
   3   0   6      319.36      314.91      7.13 o 
   4   0   6       97.07       96.38      4.09 o 
   5   0   6      122.52      128.34      4.41 o 
   6   0   6       95.41       98.77      4.44 o 
   0   1   6      198.90      215.29      2.84 o 
   1   1   6     1692.53     1621.23     19.34 o 
   2   1   6      513.39      513.37      7.04 o 
   3   1   6      390.94      423.03      9.76 o 
   4   1   6       59.81       53.77      2.34 o 
   5   1   6       17.66       18.21      1.46 o 
   6   1   6       25.03       31.27      2.71 o 
   0   2   6     3703.53     3735.50     60.16 o 
   1   2   6     3858.93     3805.20     68.69 o 
   2   2   6      304.25      295.11      4.69 o 
   3   2   6       86.91       90.72      3.49 o 
   4   2   6       84.07       80.05      4.78 o 
   5   2   6       14.01       17.55      1.33 o 
   6   2   6       33.25       34.47      2.37 o 
   0   3   6      105.33       86.09      4.87 o 
   1   3   6      133.93      133.55      3.04 o 
   2   3   6      961.78     1013.13     12.78 o 
   3   3   6       57.47       53.03      2.94 o 
   4   3   6      147.94      137.12      3.28 o 
   5   3   6      121.46      118.72      2.99 o 
   6   3   6      199.02      211.92      7.36 o 
   0   4   6      201.69      194.73      7.57 o 
   1   4   6     1534.86     1536.59     65.60 o 
   2   4   6      444.47      471.22      8.04 o 
   3   4   6       36.32       38.25      3.03 o 
   4   4   6      230.66      225.23      3.55 o 
   5   4   6      170.02      171.06      2.95 o 
   6   4   6       15.69       15.73      2.48 o 
   0   5   6       48.86       55.79      5.18 o 
   1   5   6       56.60       54.69      3.71 o 
   2   5   6     1199.18     1188.50     34.37 o 
   3   5   6       11.99       12.12      1.33 o 
   4   5   6       11.73        9.95      1.21 o 
   5   5   6       45.77       44.68      2.00 o 
   0   6   6      204.77      198.29      6.47 o 
   1   6   6       97.27       98.89      6.63 o 
   2   6   6      177.37      165.43      5.29 o 
   3   6   6       19.51       19.88      1.50 o 
   4   6   6        9.24        7.27      1.04 o 
   5   6   6       29.64       25.35      1.52 o 
   0   7   6      402.54      429.10      8.62 o 
   1   7   6      195.56      190.50      3.34 o 
   2   7   6      228.09      218.27      4.15 o 
   3   7   6       56.98       50.47      1.82 o 
   4   7   6      153.86      149.34      2.99 o 
   5   7   6       17.00       17.40      2.10 o 
   0   8   6       41.21       41.92      1.87 o 
   1   8   6        5.53        4.54      0.77 o 
   2   8   6      344.14      311.08      3.35 o 
   3   8   6      190.68      180.21      3.25 o 
   4   8   6        3.73        3.57      0.99 o 
   0   9   6        6.56        3.84      1.39 o 
   1   9   6      178.15      177.65      3.89 o 
   2   9   6        9.19        9.53      1.19 o 
   3   9   6       21.05       22.33      2.06 o 
   4   9   6       17.70       17.63      1.81 o 
   0  10   6        9.88       13.71      2.26 o 
   1  10   6       11.49       13.48      1.35 o 
   2  10   6       81.94       81.09      3.59 o 
   3  10   6       47.27       50.19      2.99 o 
   0  11   6      131.64      150.49      7.98 o 
   1  11   6       19.87       17.35      1.65 o 
   2  11   6        0.86        1.63      1.60 o 
   0  12   6       12.57        8.17      2.38 o 
   1   0   7       43.43       37.17      2.73 o 
   2   0   7      264.40      271.93      5.37 o 
   3   0   7      156.62      197.67      8.91 o 
   4   0   7        7.34        8.89      1.76 o 
   5   0   7       48.20       49.33      2.56 o 
   6   0   7       32.97       32.27      3.73 o 
   0   1   7     1724.96     1600.29     14.36 o 
   1   1   7      106.19      107.01      2.04 o 
   2   1   7      372.52      357.36      5.59 o 
   3   1   7      636.25      680.56      9.61 o 
   4   1   7       23.40       23.12      1.68 o 
   5   1   7      124.91      124.11      3.18 o 
   6   1   7        2.26        4.34      1.30 o 
   0   2   7     1036.39      979.86     13.97 o 
   1   2   7      106.54      101.58      2.41 o 
   2   2   7     1745.26     1813.49     16.99 o 
   3   2   7       25.16       20.91      1.90 o 
   4   2   7        2.83        5.52      1.36 o 
   5   2   7      178.17      183.14      3.53 o 
   6   2   7       10.32       11.88      1.59 o 
   0   3   7      288.58      297.39      6.42 o 
   1   3   7      568.40      578.31     12.38 o 
   2   3   7     2917.49     3077.56     31.35 o 
   3   3   7       30.49       28.39      2.19 o 
   4   3   7      232.70      227.73      3.16 o 
   5   3   7      258.94      257.23      3.68 o 
   6   3   7      104.74      123.91      4.44 o 
   0   4   7      205.13      201.04      5.61 o 
   1   4   7     1540.95     1485.85     59.96 o 
   2   4   7      264.52      265.52      5.90 o 
   3   4   7      236.39      238.76      6.30 o 
   4   4   7      159.33      157.34      2.87 o 
   5   4   7       72.00       76.63      2.72 o 
   0   5   7        2.76        1.14      2.07 o 
   1   5   7      257.60      258.45      5.88 o 
   2   5   7      120.53      108.59      7.61 o 
   3   5   7      305.37      290.46      5.75 o 
   4   5   7      346.25      345.64      4.18 o 
   5   5   7       24.35       22.97      1.33 o 
   0   6   7       19.87       20.90      2.92 o 
   1   6   7      504.98      497.65     10.76 o 
   2   6   7      253.30      245.11      7.32 o 
   3   6   7      409.19      385.27      4.05 o 
   4   6   7       21.82       24.53      1.60 o 
   5   6   7        7.87        6.05      1.09 o 
   0   7   7        0.41        1.11      1.45 o 
   1   7   7       30.41       27.65      1.63 o 
   2   7   7      137.20      142.07      2.61 o 
   3   7   7       37.44       37.00      1.84 o 
   4   7   7        2.00        0.94      1.00 o 
   5   7   7       26.62       25.64      1.98 o 
   0   8   7       89.14       96.79      3.83 o 
   1   8   7      740.61      729.68      6.82 o 
   2   8   7       41.64       37.56      1.69 o 
   3   8   7        0.86        0.60      1.00 o 
   4   8   7       24.35       27.98      1.62 o 
   0   9   7      389.37      387.84      7.58 o 
   1   9   7      182.03      186.83      3.48 o 
   2   9   7      260.26      251.97      3.76 o 
   3   9   7        3.06        4.87      1.10 o 
   4   9   7        3.30        3.35      1.27 o 
   0  10   7       70.93       76.49      2.91 o 
   1  10   7      171.11      187.71      4.05 o 
   2  10   7       60.67       62.38      3.55 o 
   3  10   7       27.31       27.94      3.98 o 
   1  11   7        9.98       10.30      1.44 o 
   2  11   7        2.94        1.83      1.53 o 
   0   0   8        1.24        2.75      1.12 o 
   1   0   8      315.07      316.56     10.23 o 
   2   0   8      191.94      249.53      8.92 o 
   3   0   8       38.44       51.02      5.38 o 
   4   0   8        0.01        1.01      1.53 o 
   5   0   8      164.85      165.15      5.60 o 
   6   0   8       43.13       44.41      3.52 o 
   0   1   8      195.34      197.39      3.82 o 
   1   1   8       96.29       89.08      1.57 o 
   2   1   8       14.38        9.18      2.65 o 
   3   1   8       70.26       77.51      3.09 o 
   4   1   8       42.56       41.89      2.56 o 
   5   1   8       33.59       35.14      2.30 o 
   6   1   8       45.79       44.40      2.24 o 
   0   2   8      156.51      148.32      5.49 o 
   1   2   8      104.06      110.78      2.62 o 
   2   2   8     1318.90     1370.79     18.71 o 
   3   2   8      222.97      222.54      4.15 o 
   4   2   8      122.97      118.39      2.77 o 
   5   2   8       61.34       68.81      2.64 o 
   6   2   8       19.14       18.53      1.55 o 
   0   3   8      157.98      164.33      9.69 o 
   1   3   8      872.99      929.29     17.87 o 
   2   3   8     1462.90     1467.10     33.18 o 
   3   3   8      148.43      163.80      4.19 o 
   4   3   8      181.47      186.42      3.67 o 
   5   3   8       15.37       14.07      1.04 o 
   6   3   8       96.21       96.87      3.89 o 
   0   4   8      665.99      726.59     12.63 o 
   1   4   8     1085.12     1143.74     21.58 o 
   2   4   8      300.22      301.31     13.54 o 
   3   4   8      549.77      532.61      7.83 o 
   4   4   8       71.57       67.81      2.08 o 
   5   4   8       31.11       34.34      1.91 o 
   0   5   8       22.93       35.04      4.77 o 
   1   5   8       43.58       38.54      2.77 o 
   2   5   8      619.59      605.19     18.71 o 
   3   5   8       51.58       48.45      2.11 o 
   4   5   8        9.73        6.26      1.43 o 
   5   5   8        9.81        9.49      1.11 o 
   0   6   8       87.36      104.68      6.94 o 
   1   6   8      177.46      186.22      6.37 o 
   2   6   8       56.50       58.72      2.57 o 
   3   6   8        1.52        4.02      0.72 o 
   4   6   8      168.94      155.69      3.24 o 
   5   6   8        6.59        4.86      0.94 o 
   0   7   8       58.34       68.11      6.94 o 
   1   7   8      180.56      184.27      5.01 o 
   2   7   8      111.49      104.28      2.21 o 
   3   7   8      317.97      301.83      4.14 o 
   4   7   8      112.06      112.99      2.62 o 
   5   7   8        6.23        5.73      1.31 o 
   0   8   8        8.09        8.29      2.81 o 
   1   8   8       32.45       31.26      1.52 o 
   2   8   8       44.69       47.08      1.91 o 
   3   8   8       97.79       97.78      2.57 o 
   4   8   8       68.02       65.51      2.53 o 
   0   9   8      156.41      151.88      4.38 o 
   1   9   8       98.43      101.81      2.48 o 
   2   9   8      116.74      112.60      3.22 o 
   3   9   8       22.48       19.74      1.81 o 
   4   9   8       73.54       77.06      3.44 o 
   0  10   8       25.23       28.89      2.84 o 
   1  10   8       21.05       21.10      1.94 o 
   2  10   8       26.19       26.51      2.05 o 
   3  10   8       25.39       22.64      2.19 o 
   0  11   8       26.36       30.78      2.78 o 
   1  11   8       22.50       22.14      1.67 o 
   2  11   8       40.07       37.49      2.78 o 
   1   0   9        0.11       -1.24      1.24 o 
   2   0   9      102.41      113.35      4.28 o 
   3   0   9      123.61      150.07      8.18 o 
   4   0   9       31.89       35.94      2.42 o 
   5   0   9       10.92       11.26      2.26 o 
   6   0   9       14.99       18.31      2.20 o 
   0   1   9      349.21      345.07      4.48 o 
   1   1   9      134.11      130.25      2.26 o 
   2   1   9       47.14       50.30      2.03 o 
   3   1   9      197.37      218.59      5.30 o 
   4   1   9       32.05       35.34      1.49 o 
   5   1   9       25.72       26.70      2.06 o 
   6   1   9       23.11       21.23      1.56 o 
   0   2   9     3860.52     3900.09     46.91 o 
   1   2   9     3371.64     3515.96     60.35 o 
   2   2   9     1335.92     1375.11     18.45 o 
   3   2   9       42.15       38.30      2.04 o 
   4   2   9       82.47       76.89      2.43 o 
   5   2   9      364.56      351.75      4.39 o 
   6   2   9        6.66        6.17      1.10 o 
   0   3   9      686.15      714.82     23.76 o 
   1   3   9      827.25      925.29     11.86 o 
   2   3   9      450.51      441.88     14.54 o 
   3   3   9      574.31      592.17      8.77 o 
   4   3   9      112.87      110.48      2.68 o 
   5   3   9       54.48       64.57      2.68 o 
   6   3   9       21.96       24.15      4.86 o 
   0   4   9        8.90        5.23      1.78 o 
   1   4   9      267.54      255.12      6.93 o 
   2   4   9      408.17      403.24     12.09 o 
   3   4   9       14.64       14.78      1.43 o 
   4   4   9      107.88      104.45      2.28 o 
   5   4   9      194.41      189.66      4.04 o 
   0   5   9        2.20        3.18      1.46 o 
   1   5   9      222.72      221.70      4.79 o 
   2   5   9      136.92      139.82      8.70 o 
   3   5   9       93.33       94.46      2.28 o 
   4   5   9      193.92      190.66      3.59 o 
   5   5   9       12.21       11.50      1.05 o 
   0   6   9       12.57       16.76      3.62 o 
   1   6   9      190.18      200.54      9.74 o 
   2   6   9      124.68      114.54      8.18 o 
   3   6   9      300.28      297.75      3.66 o 
   4   6   9       19.40       21.57      1.38 o 
   5   6   9        7.80        6.39      1.57 o 
   0   7   9        3.12        6.83      3.21 o 
   1   7   9      400.63      394.56      8.16 o 
   2   7   9      625.08      583.92      6.01 o 
   3   7   9      121.49      118.34      2.47 o 
   4   7   9       86.53       85.56      2.60 o 
   5   7   9       37.78       42.54      4.04 o 
   0   8   9       12.08       13.65      1.71 o 
   1   8   9      221.12      214.25      3.30 o 
   2   8   9      191.00      187.92      3.35 o 
   3   8   9      122.46      112.99      2.57 o 
   4   8   9       21.82       25.22      2.84 o 
   0   9   9        6.93        5.52      1.96 o 
   1   9   9      321.62      334.74      4.87 o 
   2   9   9      135.56      140.71      3.02 o 
   3   9   9      176.58      166.15      3.66 o 
   4   9   9       21.89       25.15      3.42 o 
   0  10   9      231.30      242.43      6.50 o 
   1  10   9       73.75       84.40      2.66 o 
   2  10   9       19.86       22.12      1.68 o 
   3  10   9       28.63       38.44      2.85 o 
   0  11   9        1.67        2.40      2.12 o 
   1  11   9       22.55       24.49      1.57 o 
   2  11   9       18.23       14.23      1.94 o 
   0   0  10      975.31      940.13     16.97 o 
   1   0  10        9.44       11.51      1.86 o 
   2   0  10      608.18      627.49     11.44 o 
   3   0  10       37.84       41.01      3.71 o 
   4   0  10      152.40      161.65      6.88 o 
   5   0  10        6.48        8.72      2.33 o 
   6   0  10        1.55        1.12      1.25 o 
   0   1  10     2829.02     2875.34     29.33 o 
   1   1  10      380.62      407.77      6.47 o 
   2   1  10      332.49      338.40      9.62 o 
   3   1  10      503.02      513.43      8.09 o 
   4   1  10      270.67      251.51      3.52 o 
   5   1  10      133.10      126.50      3.50 o 
   6   1  10        4.86        3.22      0.96 o 
   0   2  10      165.77      151.94      2.80 o 
   1   2  10      444.16      492.38     10.07 o 
   2   2  10      152.46      189.33      3.96 o 
   3   2  10      227.35      238.91      4.27 o 
   4   2  10      411.38      406.30      5.57 o 
   5   2  10      151.43      147.68      3.77 o 
   6   2  10        6.37        7.16      1.91 o 
   0   3  10      785.60      849.45     14.02 o 
   1   3  10      577.82      668.06     20.91 o 
   2   3  10      231.57      237.82     10.37 o 
   3   3  10      313.77      305.86      5.59 o 
   4   3  10       56.96       49.70      1.49 o 
   5   3  10      126.04      129.18      3.00 o 
   0   4  10      539.51      605.11     11.72 o 
   1   4  10     1340.44     1310.55     21.91 o 
   2   4  10        1.56       -0.62      2.28 o 
   3   4  10       57.82       70.13      2.10 o 
   4   4  10       24.15       27.65      1.38 o 
   5   4  10       49.84       50.03      2.25 o 
   0   5  10      472.65      463.78      8.53 o 
   1   5  10      181.39      176.65      4.95 o 
   2   5  10      202.90      206.73     10.47 o 
   3   5  10      393.56      363.91      5.06 o 
   4   5  10       13.75       16.81      1.19 o 
   5   5  10       33.70       34.35      2.73 o 
   0   6  10       16.90       20.39      3.83 o 
   1   6  10      319.84      311.12      7.20 o 
   2   6  10      368.60      348.24      7.60 o 
   3   6  10      152.25      147.30      3.24 o 
   4   6  10       51.73       51.37      2.00 o 
   5   6  10       71.58       69.93      3.00 o 
   0   7  10      907.32      916.23     13.95 o 
   1   7  10      169.53      154.75      8.92 o 
   2   7  10      138.94      127.96      2.61 o 
   3   7  10      192.32      195.86      2.87 o 
   4   7  10       73.48       65.67      2.56 o 
   0   8  10      101.86      109.99      4.69 o 
   1   8  10      363.16      345.98      5.75 o 
   2   8  10       79.88       71.64      2.05 o 
   3   8  10       94.50       87.08      2.52 o 
   4   8  10      133.73      137.07      3.10 o 
   0   9  10      109.89      101.31      4.27 o 
   1   9  10       12.96       13.62      1.58 o 
   2   9  10        0.68        0.62      0.88 o 
   3   9  10       50.11       46.19      2.45 o 
   0  10  10      320.66      343.84      7.13 o 
   1  10  10      120.44      114.48      2.82 o 
   2  10  10       62.55       61.22      2.21 o 
   3  10  10        6.76        6.84      1.61 o 
   0  11  10       20.88       23.98      1.99 o 
   1  11  10        4.55        5.16      1.10 o 
   2  11  10        8.83       10.64      1.68 o 
   1   0  11      137.02      144.89      4.57 o 
   2   0  11        2.34        2.07      2.17 o 
   3   0  11       73.76       84.55      4.60 o 
   4   0  11      127.69      125.74      3.62 o 
   5   0  11       19.30       20.61      3.15 o 
   6   0  11        0.20       -1.24      2.07 o 
   0   1  11      412.87      413.38      7.95 o 
   1   1  11      483.97      503.48      6.63 o 
   2   1  11      277.87      290.11      5.29 o 
   3   1  11      246.58      234.22      5.31 o 
   4   1  11        1.58        1.35      1.07 o 
   5   1  11        3.97        4.17      1.16 o 
   6   1  11       62.24       69.44      3.24 o 
   0   2  11      935.80     1005.91     22.93 o 
   1   2  11      909.70      938.04     25.07 o 
   2   2  11       28.52       29.24      1.64 o 
   3   2  11       28.00       31.18      2.37 o 
   4   2  11      290.00      286.47      4.11 o 
   5   2  11        3.13        3.66      1.11 o 
   6   2  11       55.07       53.52      4.55 o 
   0   3  11     1047.10     1071.43     16.87 o 
   1   3  11     1797.71     1960.86     29.56 o 
   2   3  11        9.41        5.59      1.60 o 
   3   3  11       40.16       43.72      1.83 o 
   4   3  11      413.03      390.88      4.50 o 
   5   3  11        2.98        3.74      1.07 o 
   0   4  11      868.68      912.73     12.75 o 
   1   4  11      245.25      238.88      7.82 o 
   2   4  11      134.28      141.38      8.49 o 
   3   4  11      123.03      122.29      3.20 o 
   4   4  11      115.44      105.09      2.34 o 
   5   4  11       32.48       33.71      2.83 o 
   0   5  11      264.96      259.27      6.24 o 
   1   5  11      175.47      163.34      7.61 o 
   2   5  11       88.42       90.64      4.85 o 
   3   5  11       43.51       44.12      1.84 o 
   4   5  11       91.24       88.33      2.93 o 
   5   5  11        0.17        0.39      1.33 o 
   0   6  11      153.13      182.52      9.43 o 
   1   6  11      109.59      108.69      4.44 o 
   2   6  11      166.67      162.63      3.36 o 
   3   6  11       36.93       34.23      1.48 o 
   4   6  11       80.00       86.18      2.09 o 
   5   6  11       16.91       17.43      1.82 o 
   0   7  11      636.93      614.69     19.44 o 
   1   7  11      487.53      476.99      5.65 o 
   2   7  11      124.40      124.56      2.32 o 
   3   7  11      195.42      196.02      2.70 o 
   4   7  11       69.87       66.58      3.85 o 
   0   8  11      369.81      360.49      6.82 o 
   1   8  11      183.96      173.84      4.15 o 
   2   8  11      212.31      209.13      3.33 o 
   3   8  11       83.91       81.90      1.95 o 
   4   8  11       10.70        8.72      2.54 o 
   0   9  11      162.79      174.40      4.62 o 
   1   9  11      299.69      311.09      4.58 o 
   2   9  11      116.13      114.24      2.39 o 
   3   9  11      130.21      129.28      3.32 o 
   0  10  11       25.74       21.10      2.14 o 
   1  10  11       47.74       47.31      2.02 o 
   2  10  11       17.37       16.79      1.58 o 
   3  10  11        8.88        4.79      1.43 o 
   0  11  11        3.48        7.45      2.38 o 
   1  11  11       18.89       17.32      2.04 o 
   0   0  12      310.01      321.91     10.90 o 
   1   0  12      487.40      490.83      7.62 o 
   2   0  12      149.58      150.74      7.36 o 
   3   0  12      376.02      382.81      9.76 o 
   4   0  12       91.88       99.90      3.74 o 
   5   0  12       22.12       26.17      3.80 o 
   6   0  12       41.58       41.20      4.24 o 
   0   1  12       94.87      102.14      3.76 o 
   1   1  12      268.08      264.27      4.76 o 
   2   1  12       43.03       41.54      2.41 o 
   3   1  12      117.48      126.06      4.06 o 
   4   1  12       69.55       58.77      2.23 o 
   5   1  12       52.41       57.92      2.56 o 
   6   1  12       27.94       21.53      3.10 o 
   0   2  12        5.75       13.99      3.52 o 
   1   2  12      392.18      419.82      7.60 o 
   2   2  12        6.57        4.67      1.62 o 
   3   2  12       49.48       46.01      2.74 o 
   4   2  12      239.68      246.00      3.79 o 
   5   2  12      262.62      270.08      4.37 o 
   0   3  12     1307.10     1333.15     20.21 o 
   1   3  12      370.81      397.06      7.67 o 
   2   3  12      314.73      313.46      6.95 o 
   3   3  12       16.07       13.30      3.16 o 
   4   3  12      141.86      129.47      3.04 o 
   5   3  12       33.64       33.16      1.63 o 
   0   4  12      367.01      357.46      7.14 o 
   1   4  12      285.23      287.91      8.56 o 
   2   4  12      253.73      239.84      7.49 o 
   3   4  12       13.16       11.21      1.10 o 
   4   4  12      771.55      727.58      6.35 o 
   5   4  12       79.40       85.86      2.74 o 
   0   5  12      191.96      209.68      6.95 o 
   1   5  12       91.55       89.45      6.11 o 
   2   5  12      109.67      102.98      4.38 o 
   3   5  12       39.14       37.02      1.37 o 
   4   5  12       63.09       66.38      1.83 o 
   5   5  12       11.86       15.59      1.66 o 
   0   6  12      741.85      718.70     20.39 o 
   1   6  12      354.83      326.12     10.05 o 
   2   6  12      108.06       96.68      2.08 o 
   3   6  12      149.93      154.29      2.35 o 
   4   6  12       86.17       82.04      2.57 o 
   5   6  12       53.50       58.33      4.09 o 
   0   7  12       35.19       33.54      2.59 o 
   1   7  12      183.39      175.06      4.97 o 
   2   7  12       55.44       48.68      1.86 o 
   3   7  12       51.91       60.07      1.77 o 
   4   7  12       98.74       95.13      3.10 o 
   0   8  12      103.23      109.41      5.41 o 
   1   8  12      336.26      331.50      4.30 o 
   2   8  12      144.61      139.75      3.27 o 
   3   8  12       76.83       69.25      1.98 o 
   4   8  12       33.59       26.56      2.40 o 
   0   9  12      419.09      429.93      7.94 o 
   1   9  12       33.16       36.57      2.69 o 
   2   9  12       13.32       13.11      1.20 o 
   3   9  12        9.98        8.63      1.82 o 
   0  10  12       15.04       18.31      1.84 o 
   1  10  12       26.20       29.24      1.99 o 
   2  10  12       54.21       54.41      3.73 o 
   0  11  12        7.78        7.24      2.28 o 
   1  11  12       12.27       14.12      1.83 o 
   1   0  13      553.72      613.26     18.25 o 
   2   0  13       96.26       92.57      6.01 o 
   3   0  13      304.95      299.49     12.03 o 
   4   0  13      672.37      673.13     10.91 o 
   5   0  13      125.14      120.01      3.56 o 
   0   1  13      268.59      293.79     10.68 o 
   1   1  13       56.95       61.65      2.80 o 
   2   1  13      359.93      367.24      7.20 o 
   3   1  13       59.15       63.21      3.82 o 
   4   1  13      158.58      156.85      3.38 o 
   5   1  13       52.27       56.55      2.20 o 
   0   2  13      241.49      232.39      6.38 o 
   1   2  13      321.51      302.75      9.21 o 
   2   2  13      270.71      310.91     14.98 o 
   3   2  13      196.33      204.24      5.21 o 
   4   2  13      128.67      130.10      2.75 o 
   5   2  13       62.30       64.25      2.10 o 
   0   3  13      299.81      334.64     10.43 o 
   1   3  13       31.45       30.17      2.24 o 
   2   3  13      223.03      192.99     10.57 o 
   3   3  13      145.47      143.41      4.33 o 
   4   3  13       62.07       63.26      2.11 o 
   5   3  13        7.29        6.98      1.30 o 
   0   4  13      434.66      427.37     10.69 o 
   1   4  13      766.15      784.57     42.16 o 
   2   4  13      140.35      133.53      3.39 o 
   3   4  13       77.23       84.56      2.06 o 
   4   4  13       76.42       72.11      2.36 o 
   5   4  13        1.31        3.09      1.16 o 
   0   5  13      540.24      499.10     12.94 o 
   1   5  13     1064.97     1006.43     18.12 o 
   2   5  13      361.52      352.98      5.53 o 
   3   5  13      252.05      222.38      2.97 o 
   4   5  13       60.80       59.66      1.87 o 
   5   5  13       12.46        8.97      2.36 o 
   0   6  13      932.48      894.73     26.88 o 
   1   6  13      290.03      274.53     11.00 o 
   2   6  13      201.99      190.82      2.90 o 
   3   6  13       20.43       19.41      1.45 o 
   4   6  13       38.10       37.82      1.75 o 
   5   6  13        5.36        3.83      1.46 o 
   0   7  13       16.41       18.12      1.73 o 
   1   7  13        1.96        3.40      0.96 o 
   2   7  13       68.79       70.23      1.99 o 
   3   7  13       48.31       51.28      1.81 o 
   4   7  13       43.62       45.44      2.76 o 
   0   8  13      333.93      336.33      6.22 o 
   1   8  13       60.79       64.75      1.98 o 
   2   8  13      148.93      138.79      3.18 o 
   3   8  13       86.68       79.63      2.99 o 
   4   8  13       64.42       68.11      3.11 o 
   0   9  13      485.93      486.13      8.16 o 
   1   9  13       32.44       36.05      1.54 o 
   2   9  13       31.78       32.79      2.56 o 
   3   9  13       15.79       20.43      2.21 o 
   0  10  13        9.72       10.44      2.41 o 
   1  10  13       22.96       22.08      3.67 o 
   2  10  13       16.15       15.60      2.00 o 
   0  11  13        7.31        5.17      2.07 o 
   0   0  14      222.25      281.18     10.89 o 
   1   0  14       45.67       45.96      4.86 o 
   2   0  14       75.17       73.20      4.56 o 
   3   0  14      424.12      400.94     14.43 o 
   4   0  14       20.54       22.36      2.21 o 
   5   0  14        5.16        2.65      1.18 o 
   0   1  14       46.88       50.72      5.28 o 
   1   1  14      276.85      310.46      7.91 o 
   2   1  14       15.28       19.66      2.63 o 
   3   1  14      167.59      157.33      5.71 o 
   4   1  14      181.75      179.67      3.17 o 
   5   1  14       35.13       36.55      1.69 o 
   0   2  14     1033.95     1162.40     27.15 o 
   1   2  14       75.70       86.31      3.77 o 
   2   2  14        9.11        6.62      3.41 o 
   3   2  14      131.00      134.46      5.09 o 
   4   2  14        8.35        9.41      1.00 o 
   5   2  14        4.99        2.11      1.14 o 
   0   3  14        4.71        2.08      1.68 o 
   1   3  14      131.04      134.45      5.32 o 
   2   3  14       41.22       44.93      4.41 o 
   3   3  14      489.16      443.62      5.07 o 
   4   3  14      115.01      116.46      2.41 o 
   5   3  14       14.44       13.07      1.46 o 
   0   4  14      172.20      189.31      5.38 o 
   1   4  14       45.55       51.92      4.24 o 
   2   4  14      532.87      490.27     10.99 o 
   3   4  14       72.43       76.13      2.18 o 
   4   4  14       74.17       68.24      2.32 o 
   5   4  14       37.91       39.02      2.02 o 
   0   5  14      267.42      273.27      8.36 o 
   1   5  14      248.48      229.35      3.87 o 
   2   5  14      259.18      253.80      5.54 o 
   3   5  14      473.00      437.29      6.60 o 
   4   5  14       33.19       40.52      1.85 o 
   5   5  14       13.36       10.23      1.36 o 
   0   6  14      389.38      399.04      9.18 o 
   1   6  14       96.25       93.13      3.29 o 
   2   6  14       71.66       72.80      1.99 o 
   3   6  14       91.22       86.71      2.54 o 
   4   6  14       69.67       65.29      2.08 o 
   0   7  14       52.42       50.43      2.35 o 
   1   7  14      646.77      617.78      8.08 o 
   2   7  14       11.75       11.69      1.15 o 
   3   7  14        7.51        5.97      1.16 o 
   4   7  14       54.18       59.22      2.54 o 
   0   8  14      128.91      122.43      3.57 o 
   1   8  14       33.61       35.75      1.39 o 
   2   8  14       60.33       63.43      1.95 o 
   3   8  14      100.26      101.86      2.47 o 
   4   8  14        5.27        4.04      1.76 o 
   0   9  14       40.63       41.75      3.80 o 
   1   9  14       59.34       64.24      2.84 o 
   2   9  14       16.43       14.01      1.33 o 
   3   9  14       76.10       69.75      3.29 o 
   0  10  14        8.19       12.86      2.33 o 
   1  10  14       50.53       56.42      2.83 o 
   2  10  14       30.46       30.13      2.34 o 
   1   0  15      558.12      497.14     15.39 o 
   2   0  15       64.28       65.01      6.21 o 
   3   0  15      513.07      511.36     17.03 o 
   4   0  15       23.76       20.98      2.07 o 
   5   0  15       52.00       51.02      3.84 o 
   0   1  15       47.45       54.24      5.80 o 
   1   1  15       38.74       43.57      5.38 o 
   2   1  15      187.86      204.95      9.33 o 
   3   1  15      109.60      101.19      6.22 o 
   4   1  15      222.68      226.45      3.46 o 
   5   1  15        5.22        5.61      1.19 o 
   0   2  15       61.54       58.18      6.11 o 
   1   2  15      451.84      467.37     10.64 o 
   3   2  15      194.09      184.84      3.67 o 
   4   2  15      118.07      110.63      2.51 o 
   5   2  15       78.24       80.31      3.60 o 
   0   3  15       47.85       44.46      5.23 o 
   1   3  15       39.62       37.83      3.20 o 
   2   3  15       71.71       76.68      6.44 o 
   3   3  15      549.84      503.11      6.55 o 
   4   3  15       29.83       25.18      1.70 o 
   5   3  15        5.28        5.45      1.36 o 
   0   4  15      211.08      212.15      7.23 o 
   1   4  15       47.75       45.91      3.61 o 
   2   4  15      155.56      140.81      4.61 o 
   3   4  15       41.45       48.36      2.43 o 
   4   4  15       72.71       66.40      2.25 o 
   5   4  15       31.40       35.70      2.05 o 
   0   5  15      111.95      132.76      6.13 o 
   1   5  15      805.29      768.60      9.67 o 
   2   5  15      158.87      152.77      2.39 o 
   3   5  15       41.00       40.60      1.90 o 
   4   5  15       43.36       45.62      2.67 o 
   5   5  15       38.38       31.66      2.07 o 
   0   6  15      787.22      746.56      9.74 o 
   1   6  15       60.90       59.45      2.36 o 
   2   6  15      219.55      208.19      3.09 o 
   3   6  15       15.74       14.50      1.28 o 
   4   6  15       26.85       28.16      1.49 o 
   0   7  15       65.76       71.97      2.23 o 
   1   7  15       90.67       91.01      2.86 o 
   2   7  15        8.45        6.15      1.27 o 
   3   7  15       25.88       25.91      1.53 o 
   4   7  15        9.77       15.80      1.54 o 
   0   8  15        0.32        2.33      3.00 o 
   1   8  15      117.19      118.20      3.26 o 
   2   8  15        0.25        1.13      1.01 o 
   3   8  15       36.63       38.25      1.83 o 
   0   9  15      108.55      110.82      5.00 o 
   1   9  15        7.99        7.81      1.48 o 
   2   9  15        9.59        9.47      1.53 o 
   3   9  15        6.79        9.90      1.84 o 
   0  10  15       12.19       15.44      2.31 o 
   1  10  15       31.43       32.87      3.29 o 
   0   0  16      926.44     1026.72     25.97 o 
   2   0  16      106.11      105.41     10.46 o 
   3   0  16     1101.28     1048.04     20.96 o 
   4   0  16       73.05       80.15      2.50 o 
   5   0  16       85.38       83.74      4.30 o 
   0   1  16      200.53      198.05     10.05 o 
   1   1  16      274.06      285.68     11.82 o 
   2   1  16      101.72      103.68      5.80 o 
   3   1  16      676.34      627.68      7.30 o 
   4   1  16       23.11       19.36      1.67 o 
   5   1  16      134.13      126.47      3.52 o 
   0   2  16       71.94       65.32      6.63 o 
   1   2  16        1.62        1.97      3.31 o 
   2   2  16       17.14       14.47      5.95 o 
   3   2  16       84.96       76.35      2.18 o 
   4   2  16       57.12       54.70      2.06 o 
   5   2  16       29.48       37.16      3.26 o 
   0   3  16       18.70       18.03      2.77 o 
   1   3  16        9.67        9.57      2.20 o 
   2   3  16      222.32      190.17      8.22 o 
   3   3  16       21.46       20.79      1.69 o 
   4   3  16       17.73       18.74      1.45 o 
   5   3  16        8.88       10.49      1.40 o 
   0   4  16       13.17       20.89      4.40 o 
   1   4  16      118.66      120.84      4.35 o 
   2   4  16      605.00      600.99     20.83 o 
   3   4  16        1.39        2.88      1.02 o 
   4   4  16      105.96      104.24      2.53 o 
   5   4  16        0.70        0.16      0.99 o 
   0   5  16        3.39        4.32      2.25 o 
   1   5  16      100.27      115.83      5.99 o 
   2   5  16      184.82      179.16      3.02 o 
   3   5  16       11.51       13.15      1.28 o 
   4   5  16       43.48       38.74      1.72 o 
   0   6  16       10.48       11.05      3.23 o 
   1   6  16      515.06      499.27      5.98 o 
   2   6  16       27.31       24.01      1.93 o 
   3   6  16       41.61       31.74      1.67 o 
   4   6  16       22.20       20.96      1.45 o 
   0   7  16       11.63       11.30      1.57 o 
   1   7  16      141.65      135.28      3.67 o 
   2   7  16       44.84       49.54      2.24 o 
   3   7  16       59.42       63.81      2.56 o 
   4   7  16       61.50       60.14      2.44 o 
   0   8  16       41.58       51.33      6.31 o 
   1   8  16       66.19       69.70      3.06 o 
   2   8  16       52.81       51.43      2.30 o 
   3   8  16       28.62       27.71      1.58 o 
   0   9  16      185.36      200.07      9.84 o 
   1   9  16       50.95       55.08      2.82 o 
   2   9  16       11.34       11.62      1.84 o 
   0  10  16       42.12       43.26      4.97 o 
   1  10  16       73.81       79.18      3.51 o 
   2   0  17      494.72      485.70     21.70 o 
   3   0  17      154.43      153.50      4.03 o 
   4   0  17        6.61        7.39      1.70 o 
   5   0  17       63.66       63.60      5.64 o 
   0   1  17        9.34        5.28      3.62 o 
   1   1  17       49.48       54.86      6.52 o 
   2   1  17      235.24      181.69     12.96 o 
   3   1  17      188.05      189.33      4.49 o 
   4   1  17      141.90      134.71      3.23 o 
   5   1  17        0.80        0.93      1.10 o 
   0   2  17      896.60      941.75     25.53 o 
   1   2  17      180.47      176.31     10.36 o 
   2   2  17        9.12        5.60      2.26 o 
   3   2  17       88.00       93.53      2.59 o 
   4   2  17      123.60      114.45      3.36 o 
   5   2  17        7.11       10.26      1.39 o 
   0   3  17       17.40       20.20      3.67 o 
   1   3  17       83.84       84.44     10.87 o 
   2   3  17       16.64       15.51      1.83 o 
   3   3  17      385.68      376.61      4.47 o 
   4   3  17        7.49        8.75      1.07 o 
   5   3  17       23.39       22.54      1.65 o 
   0   4  17        7.96        8.23      2.00 o 
   1   4  17       41.79       46.63      3.19 o 
   2   4  17       14.14       10.73      1.37 o 
   3   4  17      133.83      119.94      2.74 o 
   4   4  17       68.16       63.17      2.08 o 
   5   4  17       19.86       21.71      1.73 o 
   0   5  17      144.89      143.56      4.76 o 
   1   5  17      126.52      121.70      3.14 o 
   2   5  17      150.38      140.71      3.07 o 
   3   5  17       92.74       83.30      2.45 o 
   4   5  17       89.68       87.82      2.18 o 
   0   6  17      149.49      135.34      4.58 o 
   1   6  17      357.78      354.57      5.69 o 
   2   6  17       77.84       83.20      2.37 o 
   3   6  17       45.24       51.90      2.73 o 
   4   6  17       62.24       59.31      2.28 o 
   0   7  17       25.18       25.65      2.17 o 
   1   7  17      330.57      329.58      5.24 o 
   2   7  17      139.44      133.19      3.10 o 
   3   7  17        3.57        5.37      1.12 o 
   4   7  17        0.11       -0.10      1.55 o 
   0   8  17        9.14       12.31      3.72 o 
   1   8  17       20.28       23.81      1.96 o 
   2   8  17       19.05       18.95      1.67 o 
   3   8  17        5.22        3.91      1.10 o 
   0   9  17        4.02        7.85      2.45 o 
   1   9  17        3.25        5.79      2.27 o 
   2   9  17       16.76       18.08      1.85 o 
   0  10  17        1.62        0.62      2.48 o 
   1  10  17        0.53       -1.55      2.28 o 
   0   0  18        5.42        3.00      3.72 o 
   1   0  18      471.65      468.53     20.56 o 
   2   0  18      265.40      232.03     30.94 o 
   3   0  18      239.66      230.68      5.76 o 
   4   0  18      118.90      124.42      4.08 o 
   5   0  18       35.80       33.41      4.14 o 
   0   1  18       40.87       39.72      4.83 o 
   1   1  18      276.00      268.20      8.24 o 
   2   1  18      984.28      914.83     30.19 o 
   3   1  18      260.45      262.77      4.33 o 
   4   1  18       91.75       92.60      2.53 o 
   5   1  18       23.75       22.87      1.68 o 
   0   2  18        0.78        2.17      3.26 o 
   1   2  18       83.82       69.99      5.94 o 
   2   2  18      161.31      163.93      4.48 o 
   3   2  18       50.25       53.85      1.96 o 
   4   2  18       35.46       34.15      1.63 o 
   5   2  18       19.58       21.62      1.60 o 
   0   3  18       19.56       23.06      3.03 o 
   1   3  18        3.47        3.31      1.95 o 
   2   3  18      179.86      172.57      3.36 o 
   3   3  18      167.58      170.75      2.93 o 
   4   3  18      120.10      117.77      3.17 o 
   5   3  18       14.07       15.67      1.56 o 
   0   4  18        0.73        1.97      2.79 o 
   1   4  18      411.59      397.24     10.59 o 
   2   4  18      126.16      130.47      3.39 o 
   3   4  18      154.41      146.99      2.93 o 
   4   4  18       48.68       42.23      1.95 o 
   0   5  18        8.50        9.62      1.86 o 
   1   5  18      457.21      437.43      7.65 o 
   2   5  18      140.41      121.94      2.64 o 
   3   5  18        3.06        5.29      0.95 o 
   4   5  18      160.65      152.33      2.74 o 
   0   6  18        1.75        1.71      1.83 o 
   1   6  18       20.37       23.14      1.53 o 
   2   6  18       32.77       31.00      1.62 o 
   3   6  18       13.65       11.38      1.74 o 
   4   6  18       34.54       31.50      1.87 o 
   0   7  18        0.01       -0.82      1.86 o 
   1   7  18       37.84       41.14      2.01 o 
   2   7  18       61.75       57.63      2.20 o 
   3   7  18       20.10       19.92      1.91 o 
   0   8  18        9.35       11.69      3.62 o 
   1   8  18        0.57        1.07      1.12 o 
   2   8  18        8.67       12.42      1.73 o 
   3   8  18       21.36       18.75      1.99 o 
   0   9  18       53.56       59.93      5.90 o 
   1   9  18        1.67        3.22      1.86 o 
   2   9  18        3.79        4.08      1.79 o 
   1   0  19        1.98        0.52      3.52 o 
   2   0  19       56.19       62.18      5.66 o 
   3   0  19       85.49       84.43      3.12 o 
   4   0  19       84.94       78.95      3.28 o 
   5   0  19       27.62       33.25      2.56 o 
   0   1  19      282.19      265.71     10.04 o 
   1   1  19       55.94       47.07      3.60 o 
   2   1  19      328.61      332.91      7.11 o 
   3   1  19      229.69      216.00      3.61 o 
   4   1  19      127.78      128.80      3.02 o 
   5   1  19       28.13       27.84      1.84 o 
   0   2  19       12.29       13.01      3.49 o 
   1   2  19      320.66      303.67     13.25 o 
   2   2  19       77.37       78.22      2.75 o 
   3   2  19       34.12       42.97      1.84 o 
   4   2  19       80.24       75.68      2.36 o 
   5   2  19       10.64       14.02      1.51 o 
   0   3  19       17.84       15.20      3.10 o 
   1   3  19       17.16       16.83      3.79 o 
   2   3  19      517.20      524.52      6.13 o 
   3   3  19      112.30      115.90      2.85 o 
   4   3  19        7.86        7.98      1.14 o 
   5   3  19        3.59        4.97      1.97 o 
   0   4  19        3.56        3.49      1.86 o 
   1   4  19       50.46       45.34      1.84 o 
   2   4  19      192.17      183.95      3.12 o 
   3   4  19       50.60       56.69      2.20 o 
   4   4  19       21.20       16.47      1.23 o 
   0   5  19       41.56       43.13      4.04 o 
   1   5  19        3.56        5.81      1.24 o 
   2   5  19      158.64      171.64      6.52 o 
   3   5  19       14.45       18.82      1.48 o 
   4   5  19       28.00       29.53      1.74 o 
   0   6  19      361.76      370.53      8.82 o 
   1   6  19       21.17       20.16      1.41 o 
   2   6  19       10.42       17.39      1.38 o 
   3   6  19       46.87       48.32      2.06 o 
   4   6  19       32.57       35.49      2.36 o 
   0   7  19        0.98       -1.66      1.66 o 
   1   7  19       37.33       41.04      1.78 o 
   2   7  19       22.54       25.27      1.71 o 
   3   7  19       21.75       21.09      2.60 o 
   0   8  19        0.59        2.17      2.90 o 
   1   8  19       10.47       10.94      2.07 o 
   2   8  19       30.58       31.13      2.09 o 
   3   8  19       19.95       19.04      3.00 o 
   0   9  19       28.49       31.46      4.35 o 
   1   9  19       22.31       24.47      2.60 o 
   2   9  19       19.77       17.90      3.10 o 
   0   0  20       27.08       22.77      4.35 o 
   1   0  20     1481.86     1407.36     26.40 o 
   2   0  20      216.43      212.13      5.45 o 
   3   0  20       26.70       25.75      2.00 o 
   4   0  20       18.30       23.96      2.43 o 
   5   0  20       47.33       49.38      3.73 o 
   0   1  20      183.25      170.34     15.54 o 
   1   1  20      122.63      125.66      4.24 o 
   2   1  20      942.61      936.38      8.83 o 
   3   1  20       80.87       81.11      3.00 o 
   4   1  20      149.97      163.78      3.90 o 
   5   1  20        4.28        6.37      1.46 o 
   0   2  20       25.81       25.78      3.90 o 
   1   2  20      208.40      194.30      6.57 o 
   2   2  20      245.95      247.31      4.86 o 
   3   2  20        6.81        5.16      1.04 o 
   4   2  20       26.00       28.76      1.60 o 
   0   3  20        7.69        9.31      2.91 o 
   1   3  20       25.69       21.31      1.34 o 
   2   3  20      301.29      294.11      6.38 o 
   3   3  20       66.14       62.46      2.01 o 
   4   3  20       20.46       19.77      1.29 o 
   0   4  20       37.00       31.74      3.21 o 
   1   4  20       83.41       84.75      2.74 o 
   2   4  20      295.03      300.80      5.47 o 
   3   4  20        6.45        5.61      1.17 o 
   4   4  20        8.85       10.61      1.01 o 
   0   5  20       73.29       78.98      4.25 o 
   1   5  20       22.07       27.03      2.09 o 
   2   5  20       99.39       95.33      3.48 o 
   3   5  20       62.95       62.01      2.15 o 
   4   5  20       14.14       13.45      1.15 o 
   0   6  20        3.72        2.21      1.72 o 
   1   6  20       28.76       27.08      1.67 o 
   2   6  20      403.63      378.95      4.77 o 
   3   6  20        2.61        1.89      1.63 o 
   0   7  20       18.17       16.73      2.43 o 
   1   7  20       10.93       17.15      1.29 o 
   2   7  20        3.05        2.80      1.13 o 
   3   7  20        6.77        5.61      1.25 o 
   0   8  20      151.04      161.88      6.22 o 
   1   8  20       12.12       12.21      2.45 o 
   2   8  20        8.13        5.71      1.15 o 
   0   9  20       53.38       67.18      5.18 o 
   1   9  20       23.20       24.82      2.54 o 
   1   0  21      374.13      382.29     17.28 o 
   2   0  21       28.01       31.58      3.09 o 
   3   0  21       12.97       11.29      1.64 o 
   4   0  21       33.56       33.22      4.04 o 
   0   1  21      461.99      454.92     11.67 o 
   1   1  21      188.18      179.61      4.38 o 
   2   1  21      673.53      679.41     12.62 o 
   3   1  21      228.70      227.22      4.06 o 
   4   1  21       41.24       46.81      2.13 o 
   0   2  21       81.26       75.99      3.92 o 
   1   2  21       20.76       25.49      1.85 o 
   2   2  21      100.95      101.19      3.03 o 
   3   2  21      268.76      281.12      4.10 o 
   4   2  21       28.51       29.82      1.56 o 
   0   3  21       14.78       16.46      2.01 o 
   1   3  21       12.10       11.64      1.02 o 
   2   3  21       93.61       95.26      2.40 o 
   3   3  21       50.29       48.98      2.05 o 
   4   3  21        9.01        6.63      0.97 o 
   0   4  21      177.58      164.26      4.80 o 
   1   4  21       43.19       35.25      1.64 o 
   2   4  21       12.85       12.32      1.09 o 
   3   4  21       61.42       58.14      1.96 o 
   4   4  21       11.57        9.85      1.09 o 
   0   5  21       23.68       16.98      2.43 o 
   1   5  21       52.33       51.75      2.51 o 
   2   5  21       71.69       71.53      3.37 o 
   3   5  21       76.75       78.26      2.18 o 
   4   5  21       28.16       24.22      3.00 o 
   0   6  21        1.27        0.65      1.61 o 
   1   6  21        4.44        3.51      1.30 o 
   2   6  21      130.45      136.92      2.86 o 
   3   6  21       15.33       12.45      1.29 o 
   0   7  21       12.53       12.06      2.21 o 
   1   7  21       31.83       31.21      1.55 o 
   2   7  21       51.73       57.47      2.02 o 
   3   7  21       20.09       18.11      2.79 o 
   0   8  21       12.88       14.49      3.31 o 
   1   8  21       84.04       94.08      4.21 o 
   2   8  21        7.01        7.24      2.33 o 
   0   9  21       56.35       61.08      4.55 o 
   1   9  21        8.96        7.62      1.72 o 
   0   0  22       26.89       26.58      3.80 o 
   1   0  22      122.66      118.91      5.03 o 
   2   0  22       53.27       61.96      3.70 o 
   3   0  22      361.95      356.99      6.74 o 
   4   0  22        7.02        5.07      1.49 o 
   0   1  22      105.28       99.17      5.95 o 
   1   1  22       87.07       83.47      3.59 o 
   2   1  22       69.59       70.92      2.27 o 
   3   1  22      159.28      159.21      3.40 o 
   4   1  22       32.82       35.30      1.77 o 
   0   2  22      254.20      257.78      8.24 o 
   1   2  22      321.43      336.54      5.88 o 
   2   2  22       41.28       39.07      2.10 o 
   3   2  22       97.05       97.20      3.34 o 
   4   2  22      119.26      126.87      2.80 o 
   0   3  22       67.03       53.45      3.35 o 
   1   3  22      224.07      223.06      3.17 o 
   2   3  22       36.56       41.24      1.79 o 
   3   3  22      103.52      105.86      2.48 o 
   4   3  22       25.61       26.29      1.32 o 
   0   4  22       86.34       89.90      4.08 o 
   1   4  22      130.54      125.15      2.90 o 
   2   4  22      135.83      135.00      2.93 o 
   3   4  22       95.25      100.90      2.43 o 
   4   4  22       34.47       45.32      1.88 o 
   0   5  22        4.64        8.08      1.99 o 
   1   5  22      108.36       91.64      3.83 o 
   2   5  22       21.12       25.03      1.53 o 
   3   5  22       77.10       73.41      2.01 o 
   0   6  22       20.27       18.94      2.41 o 
   1   6  22       25.19       27.30      1.89 o 
   2   6  22        2.24        1.85      0.84 o 
   3   6  22       23.80       21.46      1.39 o 
   0   7  22       75.29       77.98      3.75 o 
   1   7  22      108.66      110.64      4.49 o 
   2   7  22       19.64       22.64      1.30 o 
   0   8  22       56.17       72.60      3.40 o 
   1   8  22        3.95        4.95      1.86 o 
   2   8  22        9.50       11.07      2.48 o 
   1   0  23       94.45       95.09      5.65 o 
   2   0  23        0.36        0.31      1.02 o 
   3   0  23       32.92       33.83      2.64 o 
   4   0  23      165.36      168.96      4.44 o 
   0   1  23      218.80      221.78      6.27 o 
   1   1  23      141.69      137.26      3.88 o 
   2   1  23      197.45      197.24      4.36 o 
   3   1  23        8.26        8.58      1.63 o 
   4   1  23        7.80        5.25      1.50 o 
   0   2  23      732.38      684.84     11.63 o 
   1   2  23      113.11      124.74      3.33 o 
   2   2  23       22.79       23.03      2.44 o 
   3   2  23       63.11       64.99      1.91 o 
   4   2  23       58.64       60.83      3.55 o 
   0   3  23        0.25       -1.04      2.03 o 
   1   3  23      269.20      261.45      5.24 o 
   2   3  23       34.95       34.44      1.52 o 
   3   3  23       78.20       80.83      2.43 o 
   4   3  23       44.46       55.29      2.07 o 
   0   4  23      106.82       86.87      3.98 o 
   1   4  23       58.66       57.15      2.09 o 
   2   4  23       38.46       36.80      1.93 o 
   3   4  23       94.29       91.60      3.65 o 
   0   5  23       10.81        8.38      1.91 o 
   1   5  23       83.45       89.14      2.77 o 
   2   5  23       13.52       12.69      1.17 o 
   3   5  23       13.59       12.42      1.06 o 
   0   6  23        5.07        3.70      1.72 o 
   1   6  23       27.24       27.63      1.73 o 
   2   6  23       46.36       48.36      1.63 o 
   3   6  23        2.24        3.54      0.97 o 
   0   7  23       13.52       15.55      2.09 o 
   1   7  23        7.81        6.89      1.17 o 
   2   7  23       19.84       20.64      1.60 o 
   0   8  23       14.30       19.76      3.10 o 
   1   8  23       27.22       28.18      2.74 o 
   0   0  24        5.99        3.77      2.52 o 
   1   0  24      358.84      344.27      7.83 o 
   2   0  24       69.62       68.92      2.70 o 
   3   0  24       53.63       55.79      4.55 o 
   4   0  24        7.59        5.69      1.55 o 
   0   1  24       16.73       18.80      2.49 o 
   1   1  24      201.22      205.63      6.21 o 
   2   1  24      209.23      209.47      3.06 o 
   3   1  24        6.81        6.54      1.20 o 
   4   1  24       10.57       11.81      1.18 o 
   0   2  24      120.37      109.95      7.36 o 
   1   2  24      260.12      252.45      3.62 o 
   2   2  24       50.45       53.65      2.96 o 
   3   2  24       96.08       98.40      2.26 o 
   4   2  24       39.80       35.50      1.67 o 
   0   3  24      464.15      443.13     10.13 o 
   1   3  24      316.35      305.71      4.04 o 
   2   3  24       43.62       41.10      1.81 o 
   3   3  24       79.29       79.73      2.13 o 
   0   4  24       61.61       67.49      3.80 o 
   1   4  24       39.98       37.86      2.40 o 
   2   4  24        2.54        3.96      0.90 o 
   3   4  24       43.90       37.24      1.53 o 
   0   5  24       42.64       36.09      2.88 o 
   1   5  24       21.42       23.32      1.64 o 
   2   5  24       12.56       15.52      1.19 o 
   3   5  24        3.73        3.22      0.77 o 
   0   6  24       19.88       21.83      2.29 o 
   1   6  24        0.05        0.07      0.91 o 
   2   6  24       33.96       31.40      2.67 o 
   0   7  24      125.85      145.08      4.38 o 
   1   7  24       14.26       11.15      1.19 o 
   2   7  24       32.78       44.71      3.52 o 
   1   0  25       54.37       51.69      3.75 o 
   2   0  25        0.39       -0.27      1.31 o 
   3   0  25       32.25       31.96      2.43 o 
   0   1  25        2.79        2.58      1.71 o 
   1   1  25      115.09      114.52      3.41 o 
   2   1  25      113.36      115.25      3.21 o 
   3   1  25        1.93        2.12      0.73 o 
   0   2  25      427.04      436.52      9.83 o 
   1   2  25       68.53       66.19      2.97 o 
   2   2  25      124.00      136.30      2.38 o 
   3   2  25       80.58       87.17      2.19 o 
   0   3  25      126.78      130.43      4.37 o 
   1   3  25      121.91      117.75      2.35 o 
   2   3  25        9.06       11.04      1.18 o 
   3   3  25       66.28       70.26      2.66 o 
   0   4  25      459.19      472.45      8.55 o 
   1   4  25        3.35        1.81      1.38 o 
   2   4  25        6.37        5.81      1.12 o 
   3   4  25       21.96       25.76      1.58 o 
   0   5  25       60.04       59.52      4.04 o 
   1   5  25       80.28       75.25      3.08 o 
   2   5  25       24.38       25.14      1.31 o 
   0   6  25        6.03        4.56      2.79 o 
   1   6  25       28.17       31.20      1.62 o 
   2   6  25       91.12       93.95      2.18 o 
   0   7  25        4.17        6.03      1.47 o 
   1   7  25       20.24       20.50      1.30 o 
   0   0  26       92.73       87.90     10.77 o 
   1   0  26       90.54       98.40      5.08 o 
   2   0  26      102.48      103.85      2.77 o 
   3   0  26       49.86       56.03      2.17 o 
   0   1  26        0.00       -1.35      1.49 o 
   1   1  26       23.11       25.84      2.37 o 
   2   1  26        9.23        9.53      0.98 o 
   3   1  26        5.11        6.81      0.79 o 
   0   2  26      173.32      178.31      7.10 o 
   1   2  26        8.35       10.86      1.05 o 
   2   2  26       26.90       27.98      1.26 o 
   3   2  26        6.64        4.89      0.84 o 
   0   3  26      293.35      313.46      9.17 o 
   1   3  26       40.83       41.51      1.54 o 
   2   3  26       24.25       22.96      1.28 o 
   3   3  26       62.37       60.48      1.82 o 
   0   4  26       14.37       13.03      5.64 o 
   1   4  26        3.26        2.48      1.16 o 
   2   4  26       29.03       26.38      1.64 o 
   3   4  26        1.46        2.48      1.35 o 
   0   5  26        7.34        3.41      1.76 o 
   1   5  26        1.70        0.83      1.01 o 
   2   5  26        7.09        7.78      1.04 o 
   0   6  26        6.90        4.19      1.39 o 
   1   6  26       10.19       13.03      1.25 o 
   1   0  27       20.20       19.86      2.69 o 
   2   0  27       16.45       18.04      1.51 o 
   3   0  27        9.60       10.54      1.10 o 
   0   1  27      146.12      147.28      8.91 o 
   1   1  27       89.61       90.60      2.92 o 
   2   1  27      139.27      140.20      2.58 o 
   3   1  27      102.73      116.44      1.98 o 
   0   2  27       23.79       25.52      2.91 o 
   1   2  27       55.83       57.97      1.98 o 
   2   2  27       51.44       53.88      1.44 o 
   3   2  27       22.20       22.70      1.59 o 
   0   3  27      282.46      256.85      5.72 o 
   1   3  27       62.03       73.36      3.12 o 
   2   3  27        9.68       12.90      1.09 o 
   0   4  27       35.67       36.76      3.73 o 
   1   4  27       78.32       83.74      2.79 o 
   2   4  27       32.28       37.99      2.64 o 
   0   5  27        5.47       11.49      1.97 o 
   1   5  27       37.78       34.12      1.96 o 
   2   5  27       14.82       13.48      1.28 o 
   0   6  27        0.88       -1.24      1.24 o 
   1   6  27       44.65       39.57      4.14 o 
   0   0  28      341.09      323.12     12.76 o 
   1   0  28       64.52       71.21      5.31 o 
   2   0  28       42.29       45.91      2.66 o 
   0   1  28        1.36        1.18      1.68 o 
   1   1  28        3.48        3.28      0.83 o 
   2   1  28       11.11       10.01      0.85 o 
   0   2  28       34.44       32.53      2.99 o 
   1   2  28       35.12       40.46      3.36 o 
   2   2  28        9.84       10.74      0.76 o 
   0   3  28       55.30       59.79      3.22 o 
   1   3  28      153.70      157.86      3.04 o 
   2   3  28        5.97        6.37      0.90 o 
   0   4  28      270.36      272.35     10.78 o 
   1   4  28       69.97       74.20      7.22 o 
   2   4  28        7.96        8.01      1.03 o 
   0   5  28       80.98       81.07      3.83 o 
   1   5  28       83.81       91.77      2.55 o 
   1   0  29       32.63       35.99      4.43 o 
   2   0  29        8.19        9.79      1.72 o 
   0   1  29      136.47      125.97      4.68 o 
   1   1  29       41.30       37.88      3.24 o 
   2   1  29        5.70        6.59      0.78 o 
   0   2  29       11.02        5.94      2.47 o 
   1   2  29       32.62       26.95      2.00 o 
   2   2  29       41.35       46.67      5.07 o 
   0   3  29      169.94      180.59      6.53 o 
   1   3  29       17.68       20.07      1.42 o 
   0   4  29        2.01        4.52      1.32 o 
   1   4  29       23.34       22.59      1.43 o 
   0   0  30        2.37        3.83      2.59 o 
   1   0  30        0.03       -0.31      2.17 o 
   0   1  30       20.81       24.93      3.26 o 
   1   1  30       31.47       30.27      2.92 o 
   1   2  30       79.62       76.93      2.73 o 
   1   3  30       36.07       36.54      5.07 o 
                                                 
